# Supplementary material for: Morphological pseudotime ordering and fate mapping reveal diversification of cerebellar inhibitory interneurons
Source: Nat Commun. 2022 Jun 14;13:3433. doi: 10.1038/s41467-022-30977-2 (PMC9197879; doi:10.1038/s41467-022-30977-2)
Supplement: Supplementary file 4 — Source Data [file 41467_2022_30977_MOESM4_ESM.xlsx]

## Sheet: Summary
Source Data File for: Morphological pseudotime ordering and fate mapping reveal diversification of cerebellar inhibitory interneurons
	Sheet Name	Figure Title	Figure type	Summary
	Fig. 1e	A platform for labeling MLI morphologies in the cerebellum	Stacked box plot	Raw data used to generate plots are provided. This graph quantifies the number of cells (soma) which reside within each strata of the ML, by AAV injection timepoint. Three animals were quantified per condition.
	Fig. 1f	A platform for labeling MLI morphologies in the cerebellum	Stacked box plot	Raw data used to generate plot are provided. This graph quantifies the soma distribution for the 79 MLI in our mature dataset.
	Fig. 2a-c, k, Fig. 3	Clustering of mature MLI morphologies reveals discrete and continuous heterogeneity	Clustering graphs	Raw data used to generate plots. These graphs represent various clustering and dimensionality reduction outputs for visualization of the mature MLI dataset. The raw data for each morphological feature is presented and comprises 79 cells.
	Fig. 2j	Clustering of mature MLI morphologies reveals discrete and continuous heterogeneity	Line plots	Mean and standard error of the mean. This graph visualizes the classification accuracy of MLI m-type classification by hierarchical clustering, using iteratively reduced sampling of cells.
	Fig. 5d	Morphologically-defined MLI types do not align with transcriptionally-defined signatures but can be described by marker combinations	Violin plots	Mean, median, 25th and 75th percentile values are provided. This graph quantifies smFISH expression values for each t-type marker, by m-type classification.
	Fig. 6a-j	Spatial-temporal analysis of markers show that MLI t-type identities appear late in development	UMAP and violin plots	Raw data used to generate plots are provided, following filtering to remove cells which contain less than 10 puncta per cell. These graphs visualize the expression patterns of MLI t-type markers during development and at maturity.
	Fig. 6j	Spatial-temporal analysis of markers show that MLI t-type identities appear late in development	Violin plots	Descriptive statistics.
	Fig. 8, 9	PHATE trajectory inference reveals divergent m-type MLI identities during axonogenesis	Various pseudotime plots	Raw data used to generate all graphs and plots are provided. These graphs visualize the developmental morphogenesis of MLIs.
	Fig. S1	Overlapping distribution of morphometric parameters suggest that BC and SC m-types cannot be classified by a single feature	Box Plot	Descriptive statistics.
	Fig. S7	Progressive growth and increased axonal measurements for MLIs at final stages of pseudotime development and at maturity	Bar graphs	Descriptive statistics.

## Sheet: Fig. 1f
	Injection time	Strata	Percentage
	5	1	42.3
		2	29
		3	22.4
		4	6.3
	10	1	22.1
		2	34.4
		3	23.4
		4	20.1

## Sheet: Fig. 1e
	Strata	Percentage
	1	24.359
	2	33.3333
	3	28.2051
	4	14.1026

## Sheet: Fig. 2a-c, k, Fig. 3
	Cell ID	Animal ID	Folia	HC Type	ML Location (percentage of ML, from bottom)	Dendrite Length (μm)	Number of Primary Dendrites	Number of filopodia	Number of filopodia per 100 μm	Depth of dendrites (μm)	Dendrite relative height (ML coverage)	Axon Length (μm)	Axon Depth (μm)	Axon length along ML (μm)	Axon relative height coverage (ML coverage)	Number of baskets with weight 1	Number of baskets with weight 0.75	Number of baskets with weight 0.5	Weighted number of baskets	Dendrite Sholl (10 μm)	Dendrite Sholl (50 μm)	Dendrite Sholl (100 μm)	Dendrite Sholl (150 μm)	Soma volume (μm^3)	Soma area (μm^2)	Proportion of dendrite length angeled up	Proportion of axon length angeled up
	1	1127-8	6	BC	0.120419	1485	4	156	10.5051	37	0.866667	1742	44.8	155	0.189474	5	3	3	8.75	5	7	9	4	485	359	0.632877	0.312057
	2	1127-5	6	BC	0.0391061	1343	3	150	11.169	16.3	0.935829	1710	56.36	200.6	0.129944	4	4	1	7.5	8	14	1	2	533	451	0.687339	0.319672
	3	1127-1	5	BC	0.246835	1337	4	137	10.2468	14.1	1	1659	36	195	0.170588	3	5	1	7.25	7	6	7	0	526	344	0.652299	0.34375
	4	1127-2	5	BC	0.219858	1639	3	186	11.3484	30	0.842105	2707	52.8	193	0.348684	6	1	4	8.75	5	13	10	0	622	480	0.731771	0.267016
	5	1127-6	5	BC	0.0961538	1264	4	41	3.24367	15	0.915033	1357	31	358	0.15894	2	2	4	5.5	6	7	5	1	537	368	0.574627	0.366197
	6	1127-8	5	BC	0.152174	1613	3	176	10.9113	11	0.88785	1790	39.7	213.1	0.149533	4	1	5	7.25	7	13	5	3	504	382	0.593182	0.244898
	7	1127-5	8	BC	0.127273	1350	3	141	10.4444	2.4	0.899083	2111	37	264	0.192825	2	4	6	8	8	5	4	1	540	378	0.686441	0.270073
	8	1127-5	8	SC	0.859813	1900	3	178	9.36842	5.5	0.509346	1200	36	73	0.5	0	0	0	0	14	17	0	0	277	222	0.537473	0.452055
	9	1127-1	5	BC	0.380282	2040	2	95	4.65686	11	0.971698	1890	40	245.5	0.680851	0	0	0	0	3	13	5	5	360	272	0.610487	0.408696
	10	1127-5	6	SC	0.138728	2002	4	157	7.84216	18.2	0.741176	1158	68	108	0.30814	0	0	0	0	9	17	6	0	490	351	0.607595	0.47191
	11	1127-2	6	SC	0.263682	2326	3	153	6.57782	19	0.927885	1764	58	166	0.562189	0	0	0	0	6	21	6	0	558	358	0.602871	0.330189
	12	1127-5	7	SC	0.234899	1764	2	230	13.0385	13	0.922581	960	47	124	0.527027	0	0	0	0	7	13	5	2	322	281	0.562141	0.557895
	13	1127-5	6	SC	0.253623	1784	3	168	9.41704	9	0.969697	1303	52.5	140	0.379032	0	0	0	0	10	14	1	0	308	257	0.656587	0.368932
	14	1127-8	5	SC	0.216216	1235	4	172	13.9271	15	0.851351	607	41.6	78	0.408451	0	0	0	0	10	10	1	0	439	317	0.610909	0.709677
	15	1127-8	5	SC	0.184713	1362	4	31	2.27606	26	0.987421	1166	31	81	0.868421	0	0	0	0	8	13	5	0	588	471	0.658537	0.723404
	16	1127-1	5	SC	0.826087	2133	6	146	6.84482	37	0.429752	639	37	213	0.252525	0	0	0	0	23	14	0	0	336	327	0.575758	0.448276
	17	1127-8	5	SC	0.371257	1654	3	114	6.89238	19.5	0.672619	2258	51.9	325	0.88	0	0		0	4	17	0	0	422	308	0.560773	0.633588
	18	1127-8	5	SC	0.890323	1123	3	83	7.39092	23	0.337662	1238	23	431	0.419118	0	0	0	0	13	3	0	0	460	380	0.333333	0.392593
	19	1127-8	5	SC	0.5	1904	3	91	4.77941	15	0.951389	1896	51	176	0.762963	0	0	0	0	7	21	0	0	355	279	0.4947	0.597015
	20	1127-5	9	SC	0.556757	1353	2	47	3.47376	8	0.702857	2505	60	321	0.857955	0	1	2	1.75	7	12	0	0	457	325	0.509901	0.53211
	21	1127-1	8	SC	0.513966	1216	4	66	5.42763	11	0.702857	1719	48.6	354	0.610169	1	0	0	1	9	8	0	0	434	298	0.632479	0.494949
	22	1127-5	9	SC	0.479532	1327	3	98	7.38508	22	0.760234	2151	50	273	0.846995	0	0	3	1.5	10	8	0	0	457	307	0.533557	0.398148
	23	1127-8	5	SC	0.34104	1546	4	210	13.5834	13	0.898876	2457	33	346	0.815029	1	0	4	3	9	18	8	0	352	275	0.654832	0.421429
	24	1127-9-	3	BC	0.35567	1451	4	69	4.75534	6	0.824742	3036	51	221	0.693878	4	1	3	6.25	5	11	7	0	603	487	0.676991	0.296552
	25	1127-5	8	SC	0.590909	1218	3	106	8.70279	9	0.661871	1841	44	293	0.720779	0	0	1	0.5	8	14	0	0	317	245	0.656958	0.572581
	26	1127-1	5	SC	0.412903	1742	3	45	2.58324	17	0.764331	1221	25	151	0.573333	0	0	0	0	9	14	0	0	315	320	0.60274	0.206897
	27	1127-9	8	SC	0.643836	1896	3	138	7.27848	12	0.722973	1022	51	106	0.634483	0	0	0	0	10	28	1	0	328	279	0.592417	0.57971
	28	1127-2	8	SC	0.73	1606	4	172	10.7098	29	0.575	1486	44	133	0.592965	0	0	0	0	6	14	0	0	331	350	0.483122	0.342342
	29	1127-5	7	SC	0.54	1018	3	89	8.74263	8.5	0.783505	1855	64	189	1	0	0	0	0	7	6	0	0	232	215	0.53668	0.549383
	30	1127-3	8	SC	0.590426	1261	4	124	9.83347	23	0.527174	1873	49	262	0.65	0	0	0	0	9	10	0	0	365	293	0.885375	0.445378
	31	1127-6	3	SC	0.64	1073	3	80	7.45573	10	0.440994	1774	61	327	0.615385	0	0	2	1	6	6	0	0	350	263	0.644195	0.52381
	32	1127-3	8	SC	0.586854	1963	3	97	4.94142	24	0.621212	1492	35	167	0.521127	0	0	0	0	13	20	5	0	434	350	0.558201	0.390244
	33	1127-1	8	SC	0.576271	2165	2	232	10.7159	19	0.56044	1289	28	212	0.357955	0	0	0	0	5	29	0	0	375	307	0.603577	0.43
	34	1127-9	3	SC	0.807292	1539	2	152	9.87654	15	0.4375	1414	40	303	0.225989	0	0	0	0	8	12	0	0	383	270	0.463415	0.4
	35	1127-7	8	SC	0.709459	1382	3	120	8.68307	27	0.64	1414	44	254	0.551724	0	0	0	0	9	4	0	0	289	275	0.566416	0.3875
	36	1127-7	8	SC	0.406452	1650	4	112	6.78788	25.747	0.826667	1119	27	281	0.477124	0	0	0	0	9	12	0	0	438	301	0.631429	0.52381
	37	1127-7	8	SC	0.339744	1812	5	94	5.18764	9.5	0.898734	1100	42	113	0.596026	0	0	0	0	13	13	0	0	415	318	0.610465	0.376812
	38	1127-7	7	SC	0.553191	1382	4	82	5.93343	11	0.788732	1722	68.5	167	0.733333	0	1	3	2.25	4	15	0	0	372	297	0.539474	0.494118
	39	1127-7	8	BC	0.215686	1188	3	97	8.16498	8	0.90625	2043	67	232	0.706667	1	2	1	3	5	6	6	0	401	291	0.681967	0.448276
	40	1127-8	8	SC	0.858696	1875	2	124	6.61333	14	0.323529	1541	32	515	0.248555	0	0	0	0	6	26	0	0	291	278	0.503282	0.423729
	41	1127-5	8	SC	0.578947	1383	3	75	5.42299	10	0.630769	2470	87	149	0.786458	0	0	0	0	8	10	0	0	553	383	0.655678	0.480663
	42	1127-1	8	SC	0.27381	2586	4	178	6.88322	18	0.775758	1852	40	413	0.45	0	0	0	0	7	28	3	0	453	352	0.534151	0.471545
	43	1127-2	8	SC	0.52809	2213	3	185	8.35969	15	0.832714	1657	48	180	0.645418	0	0	0	0	6	15	9	0	466	342	0.500901	0.419355
	44	1127-6	9	SC	0.668478	1576	3	114	7.2335	20	0.731183	1002	38	217	0.606218	0	0	0	0	6	23	1	0	434	301	0.460317	0.6
	45	1127-5	9	SC	0.643617	2397	2	267	11.1389	13	0.839378	1574	32	213	0.502703	0	0	0	0	9	16	3	0	460	350	0.482517	0.255102
	46	1127-9	7.5	SC	0.503448	1357	2	106	7.81135	8	0.691176	1230	44	183	0.677632	0	0	0	0	8	10	0	0	290	231	0.626344	0.622222
	47	1127-7	5	SC	0.502703	1433	4	39	2.72156	10	0.686391	1317	11	135	0.684783	0	0	0	0	15	12	1	0	314	262	0.656522	0.42029
	48	1127-8	9	BC	0.392473	1273	3	70	5.49882	8	0.853107	2764	45	200	0.678363	3	2	2	5.5	5	10	6	0	648	469	0.652361	0.259067
	49	1127-1	5	SC	0.420765	1572	2	199	12.659	18	0.822335	2684	51	336	0.712575	1	0	2	2	8	9	0	0	378	310	0.663176	0.425197
	50	1127-5	8	BC	0.214689	1828	4	223	12.1991	6	0.814607	1782	30	222	0.311224	3	1	5	6.25	4	22	7	2	649	420	0.716522	0.244444
	51	1127-8	5	BC	0.186441	1432	2	120	8.37989	8	0.944444	2020	55	136	0.391026	5	1	3	7.25	5	10	5	0	457	403	0.492492	0.298387
	52	1127-8	5	SC	0.820513	1154	4	41	3.55286	26	0.480769	1137	29	324	0.551282	0	0	0	0	14	4	0	0	357	321	0.594714	0.385965
	53	1127-6	8	BC	0.0574713	1622	3	101	6.22688	14	0.971429	1043	36	188	0.220779	2	1	2	3.75	6	9	7	5	417	405	0.710247	0.289474
	54	1127-5	5	BC	0.0916031	944	4	85	9.00424	6	0.9375	989	45	134	0.286667	5	1	3	7.25	6	8	4	0	367	321	0.671362	0.128205
	55	1127-5	5	SC	0.366013	1495	5	81	5.41806	16	0.767296	1189	45	124	0.56875	0	0	0	0	11	9	2	0	349	332	0.612179	0.301075
	56	1127-6	5	SC	0.497462	1737	3	57	3.28152	16	0.824121	1531	37	198	0.747475	0	0	0	0	6	17	2	0	336	272	0.643443	0.478261
	57	1127-6	6	SC	0.640845	1863	5	97	5.20666	7	0.697183	1416	35	145	0.521739	0	0	0	0	7	24	1	0	333	312	0.553525	0.43956
	58	1127-6	6	SC	0.36	1911	3	65	3.40136	13	0.931973	1709	47	214	0.393333	0	0	0	0	8	13	3	0	404	326	0.619355	0.34188
	59	1127-6	6	BC	0.111842	1589	3	76	4.78288	13	0.963855	1621	35	174	0.392157	4	5	1	8.25	4	13	9	1	615	398	0.655738	0.330275
	60	1127-7	9	SC	0.286667	1694	5	105	6.19835	13	0.98	1627	45	220	0.462025	0	0	0	0	6	18	11	0	359	303	0.586705	0.176471
	61	1127-6	5	SC	0.274611	1953	3	33	1.68971	22	0.895288	2006	52	190	0.47191	0	0	0	0	8	18	7	0	435	373	0.664706	0.3
	62	1127-6	6	SC	0.828125	1387	3	61	4.39798	12	0.325397	2002	60	290	0.962121	0	0	2	1	15	7	0	0	401	300	0.528428	0.393701
	63	1127-8	5	SC	0.473684	1532	3	94	6.13577	9	0.9	1829	29	287	0.452381	0	0	0	0	11	23	0	0	266	233	0.577844	0.307087
	64	1127-9	10	SC	0.263889	1412	3	73	5.16997	28	0.978261	1187	55	114	0.458904	0	0	0	0	8	15	1	0	275	269	0.393574	0.797753
	65	1127-9	9	SC	0.484848	1610	3	129	8.01242	14	0.685185	983	37	155	0.541401	0	0	0	0	7	14	0	0	405	288	0.577017	0.266667
	66	1127-8	7	SC	0.775401	1593	1	90	5.64972	9	0.563452	2553	44	247	0.489691	0	0	0	0	6	9	0	0	364	297	0.452196	0.588957
	67	1127-9	5	BC	0.283133	1664	3	108	6.49038	12	0.832335	2415	32	208	0.548223	4	2	5	8	5	8	9	0	697	448	0.47929	0.387755
	68	1127-8	7	SC	0.0798479	1737	4	57	3.28152	10	0.551331	1864	45	238	0.228682	0	0	0	0	6	19	1	0	370	321	0.66113	0.468085
	69	1127-9	7	SC	0.174157	1832	3	152	8.29694	20	0.852273	1258	84	109	0.333333	0	0	0	0	8	21	6	0	314	286	0.554688	0.621053
	70	1127-4	9	BC	0.35	1709	3	67	3.92042	9	0.83105	2247	25	215	0.447826	0	4	2	4	5	15	6	3	511	408	0.581481	0.327273
	71	1127-5	6	SC	0.431818	1431	4	132	9.22432	5	0.642336	1804	32	379	0.751634	2	1	3	4.25	9	23	0	0	413	307	0.709977	0.317647
	72	1127-2	5	SC	0.9	1484	2	103	6.9407	8	0.477679	1733	40	281	0.659091	0	0	0	0	12	10	0	0	432	318	0.441489	0.390411
	73	1127-3	5	SC	0.856061	1635	5	153	9.3578	8	0.458015	1242	52	218	0.732824	0	0	0	0	5	13	0	0	363	290	0.45509	0.307692
	74	1127-6	5	SC	0.995633	1979	2	161	8.13542	18	0.356481	2018	54	479	0.351931	0	0	0	0	5	18	1	0	406	345	0.434859	0.589744
	75	1127-2	5	SC	0.596	1648	3	158	9.58738	12	0.66805	2307	34	309	0.888372	0	2	2	2.5	7	17	3	0	502	360	0.503158	0.456522
	76	1127-2	5	BC	0.450549	2018	2	205	10.1586	11	0.919355	3640	50	282	0.687179	3	1	3	5.25	8	19	7	0	664	465	0.625	0.306011
	77	1127-2	8	SC	0.597285	1417	3	93	6.56316	7	0.681159	2091	42	235	0.539171	0	0	0	0	5	13	0	0	351	270	0.526946	0.574074
	78	1127-6	6	SC	0.492188	1461	4	111	7.59754	13	0.690476	1176	36	90	0.47973	0	0	0	0	10	21	0	0	285	260	0.55848	0.37931
	79	1127-6	9	SC	0.685897	1911	4	179	9.36682	21	0.587097	1265	38	212	0.646667	0	0	0	0	5	23	2	0	272	292	0.551471	0.552239

## Sheet: Fig. 2j
	BC vs. SC
	Number of cells	Mean	SEM
	10	84	2.8
	15	90	2.2
	20	96	1.2
	25	93	1.6
	30	95	5.9
	35	97	0.7
	40	97	0.8
	45	96	1.1
	50	97	0.6
	55	97	0.4
	60	99	0.3
	65	98	0.5
	70	99	0.7
	Long vs. short SC
	Number of cells	Mean	SEM
	10	76	8.5
	15	78	13.4
	20	81	12.5
	25	75	5.2
	30	75	10.4
	35	76	6.5
	40	76	6.8
	45	88	9.1
	50	75	8.9
	55	78	9.6
	60	85	9.4
	65	85	6.1
	70	89	4.5

## Sheet: Fig. 5d
	BCs
		Mean	Median	25th percentile	75th percentile
	Sorcs3	34.9	34.5	29.5	38.75
	Nxph1	0.3	0	0	1
	Grm8	11.9	11	8.5	14
	Cacna1e	1	1	0.25	1
	Long SCs
		Mean	Median	25th percentile	75th percentile
	Sorcs3	19.9	20.5	15	27
	Nxph1	7	0	0	0.5
	Grm8	6.8	5	3	7
	Cacna1e	7	5	2	6
	Short SCs
		Mean	Median	25th percentile	75th percentile
	Sorcs3	6	0	0	15
	Nxph1	36	33	20.25	57.75
	Grm8	0	0	0	0
	Cacna1e	0	0	0	0

## Sheet: Fig. 6a-j
	Age	Cell ID	ML Location from bottom (μm)	ML location (proportion of ML)	Sorcs3	Nxph1	Grm8	Cacna1e
	P17	10	12.8974	0.11828	15	0	16	5
	P17	17	48.4251	0.4441	22	3	8	20
	P17	28	45.4321	0.416651	0	12	1	0
	P17	30	33.0431	0.303033	15	1	11	5
	P17	32	34.5091	0.316478	13	1	15	1
	P17	36	9.5011	0.0871332	15	0	21	4
	P17	42	66.0541	0.605773	18	3	12	10
	P17	43	64.8771	0.594978	4	81	4	2
	P17	46	91.7831	0.841729	17	1	10	10
	P17	47	84.3561	0.773617	1	25	5	6
	P17	49	48.5651	0.445383	15	2	13	4
	P17	50	55.8161	0.511881	2	89	8	5
	P17	51	66.9291	0.613797	20	3	7	9
	P17	52	73.3231	0.672435	15	0	7	20
	P17	54	51.3991	0.471374	14	1	3	3
	P17	62	91.8881	0.842692	15	0	11	20
	P17	66	74.4701	0.682954	26	4	8	16
	P17	68	47.3641	0.434369	2	32	19	11
	P17	69	95.5181	0.875983	4	36	12	17
	P17	71	63.9611	0.586578	28	0	18	13
	P17	73	74.3551	0.6819	6	27	9	5
	P17	74	91.6701	0.840693	23	4	15	11
	P17	75	105.485	0.967388	0	15	2	4
	P17	77	101.285	0.928871	4	77	1	7
	P17	83	97.8701	0.897552	19	4	7	20
	P17	85	106.146	0.97345	25	4	11	14
	P17	89	18.1242	0.168775	1	21	2	2
	P17	91	27.0432	0.25183	26	5	14	13
	P17	93	42.7949	0.398511	21	1	11	10
	P17	105	21.214	0.197547	31	2	14	3
	P17	106	29.5479	0.275154	16	0	12	3
	P17	108	37.8349	0.352323	31	4	19	9
	P17	109	14.4047	0.134138	38	4	23	6
	P17	113	56.1689	0.523052	19	0	6	6
	P17	114	57.3809	0.534338	18	1	6	8
	P17	115	60.8539	0.566679	10	2	4	5
	P17	117	75.0279	0.698669	0	16	1	3
	P17	118	76.4899	0.712283	12	3	1	1
	P17	121	71.0009	0.661169	2	15	8	6
	P17	123	60.7009	0.565254	31	4	12	13
	P17	124	85.3419	0.794714	16	3	13	11
	P17	127	89.7489	0.835753	23	1	9	11
	P17	128	54.6399	0.508813	3	78	7	6
	P17	130	74.1619	0.690605	28	1	3	20
	P17	133	58.1049	0.54108	0	17	0	4
	P17	135	101.978	0.949631	2	31	6	9
	P17	136	107.229	0.998529	10	2	2	15
	P17	138	106.692	0.993528	20	0	2	19
	P17	141	86.559	0.931122	0	21	0	0
	P17	142	75.3	0.810008	13	1	1	6
	P17	144	71.249	0.766431	1	11	0	1
	P17	146	41.421	0.445569	11	1	2	1
	P17	149	82.969	0.892504	16	1	3	19
	P17	150	50.832	0.546804	0	40	1	2
	P17	152	51.913	0.558432	15	1	3	8
	P17	153	68.826	0.740367	13	1	0	12
	P17	155	23.078	0.248252	30	3	11	1
	P17	156	89.194	0.959467	18	3	1	11
	P17	158	76.026	0.817818	0	19	0	2
	P17	159	72.274	0.777457	20	11	9	16
	P17	160	58.459	0.628848	1	31	0	2
	P17	161	46.55	0.500742	13	0	4	5
	P17	162	30.267	0.325585	10	1	5	0
	P17	164	7.281	0.0783223	14	1	10	1
	P17	172	73.52	0.790861	21	3	6	14
	P17	173	71.744	0.771756	27	0	8	8
	P17	177	40.507	0.435737	9	2	6	4
	P17	178	23.929	0.257406	14	1	4	1
	P17	179	18.728	0.201459	27	2	11	2
	P17	181	4.806	0.0516985	11	2	3	1
	P17	186	63.468	0.682731	2	64	5	7
	P17	187	8.48	0.0912201	14	1	8	0
	P17	189	42.165	0.453572	21	3	4	9
	P17	190	67.914	0.730557	2	27	1	1
	P17	191	44.361	0.477195	13	2	3	9
	P17	192	2.597	0.0279361	2	23	2	5
	P17	196	88.709	0.95425	5	69	3	10
	P17	197	63.988	0.688324	5	63	7	14
	P17	198	64.25	0.691143	14	1	4	11
	P17	200	27.29	0.293561	1	66	1	3
	P17	201	79.773	0.858125	24	4	2	16
	P17	202	39.811	0.42825	26	5	13	4
	P17	204	12.789	0.137572	20	3	18	2
	P17	205	84.469	0.90864	1	53	1	8
	P17	209	81.233	0.87383	22	2	6	24
	P17	211	28.516	0.306749	6	28	1	2
	P17	213	63.251	0.680396	4	52	1	10
	P17	218	33.142	0.356511	27	2	20	3
	P17	219	53.997	0.58085	18	6	13	11
	P17	220	48.685	0.523709	37	6	15	7
	P17	221	37.038	0.398421	5	6	1	6
	P17	226	71.286	0.766829	31	2	3	15
	P17	230	55.56	0.597664	23	5	7	9
	P17	231	49.579	0.533325	28	3	4	13
	P17	232	64.718	0.696177	23	8	6	19
	P17	236	36.231	0.38974	20	0	13	3
	P17	239	2.501	0.0269035	14	0	2	2
	P17	242	16.633	0.178923	31	1	18	8
	P17	243	76.379	0.821615	24	4	4	22
	P17	244	76.509	0.823014	14	6	6	3
	P17	245	54.771	0.589176	30	1	23	4
	P17	246	44.381	0.47741	8	6	6	6
	P17	247	38.488	0.414019	33	6	9	6
	P17	248	25.049	0.269454	4	60	0	7
	P17	250	46.998	0.505561	3	39	3	4
	P17	251	39.144	0.421075	23	8	6	12
	P17	252	8.418	0.0905531	22	2	19	1
	P17	254	65.653	0.706235	1	14	1	5
	P17	257	43.691	0.469988	4	13	4	25
	P17	258	59.651	0.641671	17	2	7	13
	P17	259	26.461	0.284643	38	0	15	3
	P17	261	82.566	0.888169	11	5	2	6
	P17	263	11.126	0.119683	29	4	22	3
	P17	264	59.932	0.644694	15	1	4	9
	P17	267	38.561	0.414804	14	2	6	4
	P17	268	17.981	0.193423	25	1	3	8
	P17	272	38.605	0.415277	4	8	2	21
	P17	273	16.162	0.173856	16	3	14	2
	P17	274	16.044	0.172587	39	7	20	1
	P17	275	52.329	0.562907	3	25	1	2
	P17	278	29.583	0.318227	12	2	4	1
	P17	279	27.916	0.300295	13	2	5	4
	P17	281	11.308	0.121641	10	1	4	2
	P17	287	0	0	0	17	0	5
	P17	288	36.802	0.395882	13	2	3	8
	P17	290	5.841	0.0628321	14	0	10	0
	P55	258	2.3933	0.0141513	26	0	14	1
	P55	234	2.30185	0.0148404	12	0	8	0
	P55	225	2.34521	0.01512	11	0	2	1
	P55	92	5.21008	0.0335903	21	0	7	0
	P55	457	5.008	0.0350215	14	0	16	1
	P55	402	6.207	0.0434062	20	2	8	2
	P55	100	7.36081	0.0474564	33	2	21	0
	P55	235	8.0887	0.0478276	23	1	16	0
	P55	495	7.453	0.0521196	25	0	34	1
	P55	68	10.211	0.0658317	17	1	3	0
	P55	230	10.577	0.068192	22	0	9	1
	P55	62	11.2811	0.0727308	11	1	2	0
	P55	255	12.749	0.0753835	16	0	8	0
	P55	446	11.228	0.0785186	22	0	15	0
	P55	454	11.783	0.0823998	15	0	21	0
	P55	88	13.0962	0.0844337	30	0	15	0
	P55	391	12.883	0.0900922	16	3	14	1
	P55	82	14.1349	0.0911304	22	0	11	0
	P55	501	14.136	0.0988545	2	45	0	8
	P55	184	15.3536	0.0989869	39	0	12	0
	P55	498	16.07	0.112379	14	0	11	5
	P55	192	17.7183	0.114233	29	0	12	0
	P55	441	18.329	0.128177	25	0	9	0
	P55	552	18.466	0.129135	17	1	7	0
	P55	310	22.0581	0.130427	17	1	11	0
	P55	224	21.8554	0.140905	12	0	3	0
	P55	213	22.1144	0.142575	13	0	7	0
	P55	444	21.265	0.148708	25	1	12	0
	P55	390	22.073	0.154359	12	3	6	0
	P55	72	24.7806	0.159764	19	1	2	0
	P55	67	25.4492	0.164076	0	16	0	0
	P55	311	28.2788	0.16721	18	0	12	0
	P55	315	29.0183	0.171582	0	37	0	0
	P55	195	27.0814	0.174598	17	0	7	1
	P55	76	27.3939	0.176613	23	2	3	1
	P55	211	27.7199	0.178715	23	3	7	0
	P55	440	26.432	0.184842	2	30	0	9
	P55	222	28.8412	0.185944	14	1	5	2
	P55	316	33.662	0.19904	14	0	1	1
	P55	193	31.5969	0.203711	1	38	0	7
	P55	257	34.5252	0.204144	21	1	8	5
	P55	556	29.254	0.204576	22	1	21	0
	P55	81	32.6722	0.210644	22	1	9	0
	P55	189	33.5046	0.216009	10	1	5	0
	P55	555	31.236	0.218437	0	23	0	1
	P55	185	34.5406	0.222689	13	1	8	0
	P55	75	35.9278	0.231633	27	1	8	1
	P55	403	33.327	0.233059	19	0	10	2
	P55	314	41.4944	0.245352	15	0	7	0
	P55	438	35.185	0.246052	0	32	0	2
	P55	86	38.4104	0.247639	10	1	8	1
	P55	499	35.65	0.249304	14	0	8	0
	P55	319	42.5665	0.251691	19	0	6	3
	P55	203	39.2745	0.25321	16	0	9	0
	P55	494	36.991	0.258682	24	1	22	0
	P55	74	40.4811	0.260988	17	2	4	2
	P55	218	40.5913	0.261699	0	48	2	0
	P55	61	41.3747	0.26675	0	35	0	0
	P55	554	39.486	0.27613	2	12	0	3
	P55	269	47.5656	0.28125	20	0	4	4
	P55	276	48.655	0.287692	11	3	4	1
	P55	532	41.141	0.287703	11	0	4	1
	P55	177	45.0044	0.290151	18	0	5	2
	P55	84	45.0866	0.290681	10	1	2	0
	P55	215	46.437	0.299387	1	37	0	1
	P55	183	47.7803	0.308048	23	1	4	3
	P55	389	44.244	0.309403	14	0	3	2
	P55	492	44.331	0.310011	15	1	10	2
	P55	502	45.282	0.316662	17	2	5	4
	P55	197	49.6769	0.320276	4	30	2	0
	P55	71	49.9158	0.321815	1	14	0	0
	P55	442	46.242	0.323375	19	3	4	7
	P55	201	50.3541	0.324642	13	4	4	6
	P55	274	56.5642	0.334458	12	4	6	1
	P55	275	56.6142	0.334754	2	43	1	1
	P55	320	57.4259	0.339553	18	0	7	2
	P55	521	49.453	0.34583	14	1	5	0
	P55	194	55.8308	0.359951	13	0	4	3
	P55	513	51.812	0.362327	15	0	7	1
	P55	280	61.3133	0.362539	1	38	0	0
	P55	191	56.6253	0.365073	2	27	0	1
	P55	333	62.5279	0.369721	15	0	5	3
	P55	214	57.5802	0.371229	15	2	7	0
	P55	437	53.925	0.377103	28	3	9	3
	P55	179	59.0767	0.380877	11	2	1	3
	P55	330	64.7199	0.382682	12	0	4	3
	P55	478	54.877	0.383761	13	1	7	5
	P55	510	55.142	0.385614	14	0	6	1
	P55	385	55.157	0.385719	10	2	7	3
	P55	278	66.4029	0.392633	19	0	5	0
	P55	172	62.3871	0.40222	24	1	2	2
	P55	328	68.3269	0.40401	0	20	0	0
	P55	434	58.097	0.406278	16	1	11	6
	P55	41	64.8465	0.418077	14	0	3	0
	P55	146	64.9838	0.418961	1	34	0	0
	P55	272	71.2479	0.421281	0	14	0	0
	P55	270	72.5559	0.429015	14	3	4	4
	P55	266	73.0749	0.432084	0	22	0	0
	P55	331	73.3729	0.433846	2	32	0	1
	P55	518	63.883	0.446741	12	1	9	6
	P55	329	76.0259	0.449533	0	30	0	0
	P55	337	76.2959	0.45113	0	22	0	0
	P55	151	72.0194	0.464321	21	0	0	6
	P55	334	79.5079	0.470122	13	0	3	3
	P55	460	68.224	0.477098	0	31	0	0
	P55	508	69.031	0.482741	1	17	0	0
	P55	175	75.2465	0.485127	27	2	8	10
	P55	273	82.2049	0.486069	9	2	1	2
	P55	433	69.582	0.486594	1	12	0	1
	P55	155	75.7284	0.488234	1	38	0	1
	P55	484	70.321	0.491762	2	23	1	0
	P55	147	76.5627	0.493612	13	1	1	2
	P55	164	76.9022	0.495802	17	1	2	5
	P55	53	77.0319	0.496638	17	0	1	4
	P55	168	77.2587	0.4981	0	22	0	1
	P55	46	77.2702	0.498174	0	28	0	0
	P55	154	77.4203	0.499142	1	38	0	0
	P55	321	84.4229	0.499184	0	35	0	0
	P55	514	71.647	0.501035	14	0	6	2
	P55	471	72.645	0.508014	14	2	3	8
	P55	417	72.894	0.509755	2	24	0	0
	P55	463	73.519	0.514126	14	1	2	1
	P55	419	74.454	0.520665	2	28	1	1
	P55	173	81.7652	0.527154	12	1	0	2
	P55	281	89.8849	0.53148	12	0	4	3
	P55	40	83.2377	0.536647	11	1	0	1
	P55	476	76.747	0.5367	8	5	1	3
	P55	144	83.5196	0.538465	14	1	1	1
	P55	56	84.3646	0.543913	0	29	0	1
	P55	152	84.7677	0.546511	0	18	1	3
	P55	158	85.5272	0.551408	14	1	3	3
	P55	142	86.0854	0.555007	2	40	0	0
	P55	166	86.4052	0.557069	17	1	4	6
	P55	157	86.8358	0.559845	15	1	4	3
	P55	159	87.7464	0.565716	14	0	6	2
	P55	283	96.3409	0.569654	13	0	0	5
	P55	299	97.3669	0.57572	12	0	1	2
	P55	416	82.45	0.576581	16	1	2	8
	P55	409	82.776	0.578861	28	1	1	7
	P55	59	90.1302	0.581084	1	31	0	0
	P55	149	91.0319	0.586898	20	1	3	2
	P55	165	91.2313	0.588183	13	2	5	1
	P55	50	92.49	0.596299	1	36	0	0
	P55	44	92.5326	0.596573	0	28	1	0
	P55	405	85.787	0.599917	10	1	2	2
	P55	349	101.578	0.600619	12	2	3	3
	P55	472	85.919	0.600841	2	15	0	2
	P55	55	93.6604	0.603845	18	2	5	8
	P55	57	94.6205	0.610035	11	0	1	3
	P55	422	87.248	0.610134	0	21	1	0
	P55	153	94.7336	0.610764	16	0	2	2
	P55	284	104.956	0.620593	24	0	9	3
	P55	162	96.5964	0.622773	2	29	0	0
	P55	522	90.75	0.634624	1	19	0	0
	P55	354	109.583	0.647952	0	22	0	0
	P55	516	93.435	0.653401	17	1	13	4
	P55	338	111.503	0.659305	20	0	3	7
	P55	528	94.411	0.660226	12	3	2	2
	P55	54	103.874	0.669692	1	38	0	0
	P55	176	104.052	0.67084	2	12	0	2
	P55	404	96.379	0.673988	14	0	5	3
	P55	143	104.693	0.674972	13	0	1	5
	P55	430	96.746	0.676555	1	19	0	2
	P55	285	115.83	0.68489	18	0	5	4
	P55	351	116.034	0.686096	12	2	2	6
	P55	415	98.743	0.69052	3	28	0	7
	P55	406	99.209	0.693779	15	3	3	2
	P55	505	99.57	0.696303	0	16	0	1
	P55	294	120.112	0.710209	2	46	0	3
	P55	464	102.113	0.714087	22	0	6	4
	P55	480	102.166	0.714458	10	3	2	5
	P55	388	102.189	0.714618	15	0	2	5
	P55	131	110.923	0.715138	12	2	4	4
	P55	128	111.69	0.720083	13	1	4	3
	P55	429	103.774	0.725702	12	4	0	4
	P55	339	124.146	0.734062	0	29	0	1
	P55	116	114.51	0.738264	16	1	5	6
	P55	483	105.703	0.739192	15	1	6	7
	P55	428	106.287	0.743276	1	26	0	2
	P55	475	106.341	0.743654	1	19	0	3
	P55	341	126.302	0.74681	0	13	0	0
	P55	125	115.919	0.747348	14	3	2	5
	P55	112	117.993	0.76072	10	1	4	3
	P55	462	109.437	0.765304	1	23	0	1
	P55	343	129.432	0.765317	14	3	6	4
	P55	469	109.687	0.767053	14	2	3	5
	P55	289	129.936	0.768297	1	24	0	1
	P55	27	119.697	0.771706	0	21	0	0
	P55	120	120.181	0.774826	10	1	0	3
	P55	130	120.682	0.778056	1	35	0	1
	P55	344	132.722	0.784771	2	29	0	4
	P55	300	133.397	0.788762	19	0	3	4
	P55	418	114.196	0.798585	2	18	0	3
	P55	11	124.018	0.799564	17	0	1	6
	P55	39	124.728	0.804141	0	22	1	0
	P55	109	127.074	0.819267	12	0	1	3
	P55	295	138.992	0.821844	14	0	5	5
	P55	129	127.995	0.825204	0	31	0	1
	P55	108	128.377	0.827667	4	29	1	1
	P55	123	129.044	0.831967	17	1	4	6
	P55	288	140.798	0.832523	0	12	0	0
	P55	17	129.48	0.834778	1	42	0	3
	P55	474	119.654	0.836753	1	35	0	2
	P55	348	141.681	0.837744	0	21	0	0
	P55	26	129.993	0.838086	1	13	0	0
	P55	526	120.269	0.841054	10	3	1	1
	P55	407	120.279	0.841124	11	0	0	4
	P55	383	120.475	0.842494	11	0	5	2
	P55	113	130.89	0.843869	3	39	1	2
	P55	370	122.036	0.853411	2	18	0	0
	P55	35	133.645	0.861631	15	1	2	3
	P55	504	123.544	0.863956	17	0	2	1
	P55	134	134.825	0.869239	1	46	0	10
	P55	107	137.944	0.889347	12	1	0	6
	P55	16	138.179	0.890862	13	3	2	3
	P55	246	150.768	0.891475	0	13	0	0
	P55	118	138.555	0.893286	2	29	0	0
	P55	523	127.885	0.894313	11	0	1	4
	P55	117	139.43	0.898928	18	0	0	7
	P55	24	140.318	0.904653	0	24	0	1
	P55	304	153.65	0.908516	0	15	0	0
	P55	14	147.407	0.950357	1	47	0	0
	P55	28	148.123	0.954973	10	1	1	5
	P55	135	148.233	0.955682	0	24	0	12
	P55	308	162.802	0.962631	2	39	1	1
	P55	110	150.631	0.971142	0	13	0	0
	P55	31	151.371	0.975913	1	33	0	0
	P55	412	139.638	0.976503	13	2	7	4
	P55	303	166.669	0.985496	2	31	0	2
	P55	140	152.967	0.986203	11	0	1	5
	P55	355	167.006	0.987488	15	0	1	3
	P55	139	153.662	0.990684	1	23	1	2

## Sheet: Fig. 6j
			Mean	Median	SEM
	Nxph1+	P17 Nxph1	36.53	27.5	3.92
		P55 Nxph1	27.2	28	1.063
		P17 Sorcs3	2.222	2	0.3063
		P55 Sorcs3	0.9639	1	0.1077
		P17 Grm8	3.306	1.5	0.6794
		P55 Grm8	0.1807	0	0.04892
		P17 Cacna1e	6.194	5	0.9393
		P55 Cacna1e	1.349	0	0.2602
	Sorcs3+/Grm8+	P17 Nxph1	2.184	2	0.3061
		P55 Nxph1	0.6486	0	0.1354
		P17 Sorcs3	20.82	15.5	1.508
		P55 Sorcs3	19.03	17	1.103
		P17 Grm8	12	12.5	1.052
		P55 Grm8	10.05	8	1.126
		P17 Cacna1e	2.947	3	0.3577
		P55 Cacna1e	0.02703	0	0.02703
	Sorcs3+/Cacna1e+	P17 Nxph1	2.692	2	0.3267
		P55 Nxph1	1.054	1	0.1112
		P17 Sorcs3	18.98	19	0.8453
		P55 Sorcs3	15.22	14	0.409
		P17 Grm8	6.288	6	0.5703
		P55 Grm8	4.188	4	0.3165
		P17 Cacna1e	12.02	11	0.72
		P55 Cacna1e	3.438	3	0.1889

## Sheet: Fig. 8, 9
	Cell ID	Folia	ML Location Percentage	Number of Primary Dendrites	Axon Length (μm)	Max Branch Level	Mean Branch Level	Axon Straightness	Axon Length Along ML (μm)	Axon Relative Coverage Height (ML coverage)	Axon Depth (μm)	Number of Full Baskets and Pinceaus	Number of Full Baskets	Number of Half Baskets	Number Branches Contacting PC Soma	Axon Angled Up Length (μm)	Axon Angled Down Length (μm)	Number Axon Up	Number Axon Down	Axon Sholl (5 μm)	Axon Sholl (10 μm)	Axon Sholl (50 μm)	Axon Sholl (100 μm)	Axon Sholl (150 μm)	Axon Sholl (200 μm)	Soma Volume X (μm)	Soma Volume Y (μm)	Soma Volume Z (μm)	Soma Volume (μm^3)
	1	3	0	2	0	0	0	0	0	0	0	0	0	0	0	0	0	0	0	0	0	0	0	0	0	5.5	13.9	6	1921.4
	2	10	0	1	0	0	0	0	0	0	0	0	0	0	0	0	0	0	0	0	0	0	0	0	0	6	9.3	9	2103.61
	3	10	0	1	0	0	0	0	0	0	0	0	0	0	0	0	0	0	0	0	0	0	0	0	0	6.2	5.8	8	1205.03
	4	10	0	1	0	0	0	0	0	0	0	0	0	0	0	0	0	0	0	0	0	0	0	0	0	5.3	11.6	7	1802.69
	5	5	0	2	165	3	2.1	0.952	38.1	73.7	4	0	0	0	0	0	64.2	0	1	1	1	2	0	0	0	8	14	6	2814.87
	6	1	0	1	274	7	3.17	0.946	86.3	35.2	11	0	0	0	0	41.5	135	3	5	1	1	5	0	0	0	9	8.51	9	2887.37
	7	3.5	0	2	219	6	3.6	0.942	137	15	2	0	0	0	0	47.1	8.34	1	2	1	1	1	1	0	0	7.6	12.2	7.2	2796.37
	8	8	0	1	135	2	1.33	0.932	5	90	5	0	0	0	0	32	103	1	1	1	2	1	0	0	0	5.3	10	10	2220.06
	9	8	0	1	200	1	1	0.531	20	143	5	0	0	0	0	143	30	1	1	1	1	1	1	0	0	4.6	10.5	9	1820.87
	10	7	0	1	85	1	1	0.778	10	50	10	0	0	0	0	0	50	0	1	1	1	1	0	0	0	6	12.5	9	2827.43
	11	7	0	1	165	1	1	0.905	5	130	3	0	0	0	0	0	165	0	1	1	1	1	1	1	0	8.3	13.8	9	4318.06
	12	5	0	2	1979	6	2.66	0.945	191	46	32	5	2	3	23	83	1285	5	16	1	1	9	6	3	0	9.5	12.7	12	6064.53
	13	5	0	3	1578	5	2.86	0.91	241	42	45	5	0	7	23	49	1244	4	17	1	2	13	3	1	1	10.4	9.2	13	5210.18
	14	1	0.136842	1	0	0	0	0	0	0	0	0	0	0	0	0	0	0	0	0	0	0	0	0	0	6	12	7	2111.15
	15	5	0.0509091	3	700	4	2.08	0.96	146	48	15	0	0	0	13	157	384	10	8	1	1	3	4	0	0	8.7	13.7	8.45	4218.76
	16	5	0.0428571	3	806	10	5.59	0.931	106	53	12	0	0	0	7	128	513	10	13	1	1	7	2	0	0	7.7	12.4	10	3999.46
	17	5	0.0506494	2	672	5	2.88	0.92	230	60	5	0	0	0	8	66.8	364	6	9	1	1	4	1	2	1	8.8	8.8	8	2595.04
	18	1	0.117647	2	790	7	3.77	0.936	191	44	10	0	0	2	7	156	284	12	9	1	1	6	1	1	0	13	7.4	10	4029.62
	19	10	0.488889	1	81	2	1.4	0.909	20	31	1	0	0	0	0	60	0	3	0	1	1	0	0	0	0	7.5	10	9	2827.43
	20	6	0.0661765	3	661	4	1.85	0.953	162	54	5	0	0	0	7	118	359	14	14	1	1	3	4	1	0	9.2	4.5	10.2	1768.84
	21	5	0.0534884	2	1359	22	10.7	0.946	142	64	12	0	0	0	15	274	928	12	16	1	1	12	8	0	0	13.1	10.4	7.5	4280.11
	22	8	0.0458716	3	903	15	7.77	0.966	116	60	20	0	0	0	10	154	585	8	9	1	1	3	5	0	0	13.6	8.3	9.5	4491.89
	23	3	0.0714286	3	1390	7	3.57	0.945	204	75	7	0	0	0	11	141	972	8	11	1	2	10	4	1	1	14	8.4	8.5	4187.11
	24	9	0.0628571	3	891	11	6.53	0.927	176	56	28	0	0	0	10	130	532	9	14	1	3	5	3	2	0	7	11	10	3225.37
	25	5	0.0503937	4	1402	4	2.13	0.923	200	70	30	0	0	8	18	122	1060	6	13	1	1	4	3	6	4	8.2	16.7	15	8604.19
	26	5	0.107438	2	1391	8	3.21	0.922	145	58	40	0	0	0	9	159	850	11	14	1	1	6	3	1	0	9.8	9.8	10	4022.91
	27	5	0.251852	1	0	0	0	0	0	0	0	0	0	0	0	0	0	0	0	0	0	0	0	0	0	8	6.4	6	1286.8
	28	10	0.538462	1	0	0	0	0	0	0	0	0	0	0	0	0	0	0	0	0	0	0	0	0	0	7.1	9.4	9	2516.04
	29	9	0.228296	1	69.2	3	1.71	0.869	12.8	14.7	3.67	0	0	0	0	17.8	14.5	3	1	4	4	0	0	0	0	6.8	8.1	7	1615.03
	30	5	0.107353	2	725	6	2.48	0.907	120	47	30	0	0	0	4	30.2	462	5	10	1	1	4	2	0	0	8.2	8.7	10	2988.28
	31	6	0.111765	2	315	8	4.39	0.946	45	64	11	0	0	0	1	48.5	139	5	5	1	1	3	0	0	0	5.4	11.6	6.41	1681.89
	32	5	0.0496732	3	1979	6	2.66	0.945	266	70	20	4	2	1	20	118	1514	8	15	1	1	7	7	4	5	8.2	15	12	6182.65
	33	8	0.0802083	3	587	6	3.83	0.933	138	63	20	0	0	0	7	46.6	370	5	7	1	3	3	3	0	0	10	10	7.8	3267.26
	34	5	0.490566	2	58.9	2	1.33	0.795	12	15	20	0	0	0	0	22.6	22	1	1	1	1	0	0	0	0	15.1	6.7	7	2966.46
	35	1	0.372093	1	34.7	1	1	0.976	1	34.3	1	0	0	0	0	34.7	0	1	0	1	1	0	0	0	0	5.6	12	6	1688.92
	36	3	0.228571	1	172	3	1.92	0.955	81.9	25.5	2	0	0	0	0	0	79.4	0	4	2	2	1	0	0	0	6.4	13	7.2	2509.25
	37	3	0.285714	3	274	5	2.7	0.949	116	38	34	0	0	0	0	45.4	94.2	5	6	1	1	3	2	0	0	12.7	6.8	7.2	2604.56
	38	6	0.119403	2	590	11	6.32	0.919	111	60	15	0	0	0	2	108	340	9	12	1	1	8	4	0	0	10.8	9.9	10	4478.65
	39	5	0.1	4	892	9	4.64	0.924	153	50	30	0	0	0	11	43	631	3	8	1	1	6	7	1	0	10.5	8.7	7.5	2869.84
	40	5	0.062406	3	1773	9	4.5	0.94	186	79	40	0	0	8	23	251	1308	14	13	1	1	10	6	5	0	12	8.2	13	5358.3
	41	5	0.0562914	3	983	10	4.28	0.919	166	50	22	5	1	1	11	32	811	2	10	1	1	5	2	2	0	9	13.4	9	4546.51
	42	1	0.341176	3	181	5	3.12	0.947	69.7	37	7	0	0	0	0	24.6	92.9	3	4	2	2	4	0	0	0	9.9	6.3	8.1	2116.16
	43	6	0.131818	4	470	8	3.87	0.904	80	61	15	0	0	0	4	14.7	318	1	9	1	1	4	0	0	0	8.6	12	5.6	2420.79
	44	3	0.456853	1	0	0	0	0	0	0	0	0	0	0	0	0	0	0	0	0	0	0	0	0	0	17.8	6.41	4	1911.73
	45	6	0.346154	1	236	5	2.55	0.954	173	6.37	24	0	0	0	0	5.97	6.52	1	1	1	1	1	1	1	0	9	8.9	8	2684.18
	46	5	0.115385	3	706	7	2.78	0.942	152	52	11	0	0	0	10	161	365	12	14	1	1	3	2	2	0	17	7.55	5.85	3145.14
	47	5	0.157895	3	1021	11	7.06	0.953	132	52	17	0	0	0	11	186	594	14	14	1	2	7	2	0	0	11	9	8.5	3524.87
	48	8	0.149206	1	141	1	1	0.814	15	115	1	0	0	0	0	0	141	0	1	1	1	1	1	0	0	4.4	10.7	9.5	1873.48
	49	5	0.155738	2	731	5	2.93	0.961	160	124	15	0	0	0	4	184	376	13	13	1	1	1	3	1	0	15	7.6	7.8	3724.67
	50	5	0.7	2	49.8	2	1.33	0.853	32	11	1	0	0	0	0	12.6	0	1	0	1	1	0	0	0	0	11	6	9	2488.14
	51	3	0.139437	3	811	10	4.74	0.951	104	45.5	13	0	0	0	13	133	561	12	11	1	3	6	3	0	0	10.6	13	7.15	4127.09
	52	9	0.120732	3	1107	20	8.08	0.919	142	58	9	0	0	0	12	43	860	4	12	1	1	6	5	4	0	10	7.9	11	3640.06
	53	9	0.165	2	905	6	3.46	0.949	210	43	12	0	0	0	5	233	380	6	13	1	1	5	8	2	1	13.7	9	8.4	4338.41
	54	1	0.5	1	223	8	4.26	0.97	99.2	35	15	0	0	0	0	37.8	67.6	3	8	1	1	2	0	0	0	12.2	4.6	8.1	1904.11
	55	6	0.555556	2	288	7	4.29	0.909	152	18	25	0	0	0	0	0	91.9	0	7	1	1	1	5	1	0	11.9	5.3	8.1	2139.91
	56	6	0.151515	5	1081	11	5.79	0.952	753	73	14	0	0	0	17	192	770	8	13	1	1	7	0	0	0	11.7	6	11	3234.58
	57	1	0.104167	3	1385	11	5.19	0.95	192	84	15	0	0	0	12	257	836	15	15	1	1	8	1	2	0	10.6	14.6	9.5	6158.44
	58	5	0.0522843	2	1471	5	2.39	0.912	157	45	25	4	1	1	19	64	1205	6	10	1	1	8	6	4	0	9	12.6	13	6175.11
	59	3	0.1375	3	1245	6	3.11	0.944	121	61	13	0	0	0	17	157	800	12	12	1	1	9	3	0	0	10.4	9.2	7.5	3005.88
	60	9	0.15942	3	720	5	2.58	0.941	310	40	18	0	0	0	7	110	255	11	15	1	1	1	2	1	2	11	7.9	9	3276.05
	61	5	0.0758621	2	1666	13	6.67	0.943	149	68	21	0	0	0	15	221	1202	11	15	1	1	14	5	2	0	11.6	7.5	11	4008.67
	62	7	0.11828	2	438	3	1.67	0.867	74	89	10	0	0	0	0	155	83	4	1	1	1	6	3	0	0	8.2	10.6	11	4004.99
	63	5	0.0748299	4	1509	15	6.01	0.941	197	75	18	0	0	7	20	112	1192	7	16	1	1	6	2	0	0	9.7	9.1	15	5546.17
	64	3	0.0679012	3	317	2	1.5	0.963	20	230	3	0	0	0	0	103	172	1	1	1	1	3	1	1	0	10.7	10.6	7.5	3563.19
	65	5	0.119388	2	1266	10	4.56	0.927	179	58	16	0	0	0	2	304	748	12	23	3	6	2	3	4	0	9.6	7	10.5	2955.61
	66	3	0.74375	1	94.6	3	1.89	0.945	49.1	10.6	14	0	0	0	0	0	26.5	0	4	2	1	2	0	0	0	11.2	5.9	5	1383.98
	67	5	0.183077	3	527	3	1.57	0.966	200	40	5	0	0	0	2	135	176	16	13	3	2	3	1	2	1	10.1	7.8	7.8	2573.94
	68	3	0.555556	1	118	2	1.4	0.909	71.8	25.7	11.8	0	0	0	0	0	18.1	0	2	1	1	1	0	0	0	16.3	6.25	5	2133.67
	69	9	0.444444	1	80.3	3	2.33	0.914	17	42	4	0	0	0	0	32.5	28.2	1	1	1	1	0	0	0	0	10	5	7	1466.08
	70	6	0.1875	5	573	8	3.65	0.955	147	50	15	0	0	0	5	74.2	325	9	10	1	1	4	2	0	0	8.5	9.2	7.2	2358.46
	71	3	0.123711	3	1416	15	5.82	0.939	121	61	13	0	0	0	16	246	1036	8	13	1	1	11	5	0	0	9.3	11.8	7.51	3452.18
	72	5	0.561644	2	71.6	1	1	0.521	14.9	30	12	0	0	0	0	0	50	0	1	1	1	0	0	0	0	16.6	4.7	7	2287.67
	73	5	0.212069	3	988	6	2.71	0.956	143	57	25	0	0	0	9	169	574	11	17	1	1	5	5	1	0	10	8.3	9.5	3302.86
	74	3	0.516529	1	78.4	1	1	0.139	1	35	7	0	0	0	0	39.2	39.2	0	0	1	2	0	0	0	0	6.2	18.6	6	2898.31
	75	5	0.534188	2	162	3	1.59	0.95	79.3	20	10	0	0	0	0	34.3	34.2	4	3	1	1	1	0	0	0	15.4	5.3	8	2735.11
	76	6	0.462963	3	174	5	2.73	0.925	129	4	12	0	0	0	0	12.2	14.1	2	3	1	1	1	1	0	0	7.9	6.5	9	1935.85
	77	3.5	0.419355	1	188	5	2.53	0.96	115	15	3	0	0	0	0	47.5	13.4	3	3	1	1	2	1	0	0	11	5.9	8.1	2202.01
	78	6	0.185714	4	374	3	1.75	0.935	112	59	8	0	0	0	3	54	176	5	4	1	1	4	2	0	0	9.5	7.7	7.15	2190.83
	79	6	0.138298	3	1035	14	6.56	0.943	171	60	6	0	0	0	7	199	494	11	14	1	1	3	7	4	0	13	7.8	10	4247.43
	80	5	0.5	1	240	4	2.53	0.95	102	40	10	0	0	0	0	10.2	52.9	2	6	1	1	1	1	0	0	5.7	9.5	8	1814.58
	81	1	0.666667	1	66.5	2	1.33	0.963	57	8.7	7	0	0	0	0	4.29	0	1	0	1	1	1	0	0	0	13.5	7.7	7.2	3135.06
	82	9	0.451613	1	235	7	4.21	0.962	141	16	17	0	0	0	0	30.1	31.8	3	6	1	1	1	1	1	0	13.5	5.6	8.1	2565.05
	83	5	0.233333	4	505	5	2.11	0.943	164	56	4	0	0	0	3	64.8	243	7	9	1	1	3	2	2	0	8.9	11.4	10	4249.95
	84	6	0.175	2	582	4	1.89	0.946	166	62	9	0	0	0	5	42.9	369	4	9	1	1	4	1	1	0	6.7	14	8.25	3241.5
	85	8	0.168038	3	822	8	4.36	0.958	211	58	13	0	0	0	7	187	418	9	15	1	1	3	2	1	1	11.1	12.6	8	4686.75
	86	3	0.439394	1	328	6	3.22	0.947	113	26.6	13	0	0	0	0	26.1	164	4	11	1	2	2	2	0	0	13	9.6	8	4182.09
	87	3	0.125641	1	171	3	1.7	0.938	5	125	1	0	0	0	0	0	171	0	2	1	1	1	1	1	0	6.7	7	9.4	1846.67
	88	1	0.887574	2	0	0	0	0	0	0	0	0	0	0	0	0	0	0	0	0	0	0	0	0	0	6.4	5.3	10	1420.84
	89	3	0.416667	4	274	5	2.63	0.919	65	24.6	20	0	0	0	0	27.2	113	2	5	1	1	7	0	0	0	6.7	12	8	2694.23
	90	5	0.568182	1	202	2	1.33	0.914	45	103	2	0	0	0	0	89.2	0	1	0	1	1	2	0	0	0	8.5	13.7	6	2926.71
	91	6	1	2	229	3	1.67	0.902	79	49	22	0	0	0	0	56.1	0	2	1	1	2	1	1	0	0	11	7.5	9	3110.18
	92	7	0.882353	1	129	4	2.11	0.94	92.3	11	6	0	0	0	0	9.8	5.01	2	1	1	1	1	0	0	0	9.9	7.4	7.2	2209.47
	93	9	0.625	1	268	9	4.07	0.959	145	26	11	0	0	0	0	52.4	42.16	6	5	1	1	1	0	0	0	14.5	4.9	7.2	2142.82
	94	5	0.241935	3	346	2	1.46	0.95	186	28	10	0	0	0	2	47.9	104	5	7	1	2	1	1	2	0	8.1	10.7	7.8	2831.73
	95	1	0.283019	4	670	7	2.72	0.936	140	47.6	6	0	0	0	3	105	358	10	14	1	2	3	2	0	0	15.5	7.2	7.16	3347.08
	96	5	0.172414	3	433	8	4.94	0.943	77.2	59	5	0	0	0	4	64	244	6	9	1	1	3	0	0	0	8.6	12.6	6	2723.38
	97	1	0.25	2	873	7	3.65	0.951	156	45	16	0	0	0	4	129	542	12	11	1	1	1	6	0	0	8	8.5	8	2278.7
	98	3	0.197368	3	1271	6	2.81	0.955	137	80	10	0	0	0	11	134	918	7	16	1	1	11	8	0	0	11	8.6	8	3170.08
	99	5	0.768844	1	97.4	2	2	0.983	43.7	10.8	39.8	0	0	0	0	10.7	0	1	0	1	1	1	0	0	0	13.6	6.4	7	2552.15
	100	9	0.209459	3	989	25	11.6	0.894	218	48	22	0	0	0	6	61.2	613	7	15	1	1	5	1	1	0	9	9.3	9	3155.42
	101	5	0.64	1	223	2	1.44	0.95	178	5.3	26	0	0	0	0	0	22.3	0	4	1	1	1	1	1	0	17	5.5	6	2349.91
	102	5	0.571429	3	208	5	2.42	0.957	97.2	17	20	0	0	0	0	7.2	85.4	1	5	1	1	2	0	0	0	12.2	4.55	8.1	1883.41
	103	9	0.571429	3	135	4	2.36	0.927	88	21	14	0	0	0	0	13.7	22.3	2	1	1	1	1	0	0	0	11.2	7.1	7.2	2398.27
	104	5	0.213333	3	266	4	1.87	0.958	65	41	3	0	0	0	2	46.8	131	5	6	1	5	5	0	0	0	11.9	9	7.8	3499.23
	105	5	0.213333	3	196	2	1.47	0.959	66.5	31.5	8	0	0	0	2	196	26.7	4	4	1	2	1	0	0	0	11.9	9	7.8	3499.23
	106	9	0.145455	4	926	6	3.12	0.953	154	85	15	0	0	0	9	103	654	9	10	1	1	6	4	3	0	14.1	9.8	9	5209.26
	107	9	0.190476	3	1064	27	12.8	0.913	163	46	28	0	0	0	10	304	629	10	12	1	1	7	3	3	0	9.8	8.2	11	3702.72
	108	1	0.661417	1	0	0	0	0	0	0	0	0	0	0	0	0	0	0	0	0	0	0	0	0	0	5.8	10.5	6	1530.58
	109	1	0.944444	2	0	0	0	0	0	0	0	0	0	0	0	0	0	0	0	0	0	0	0	0	0	4.3	6.5	9	1053.69
	110	5	0.485714	2	261	3	1.68	0.949	123	32	2.3	0	0	0	0	7.74	90.2	1	6	1	1	2	1	0	0	10	15	7	4398.23
	111	5	0.472222	1	183	3	1.79	0.962	36.2	70	9	0	0	0	0	24.3	45.2	3	4	1	1	2	0	0	0	10.7	11.3	6	3038.8
	112	1	0.772727	1	128	2	1.5	0.964	55.3	20.5	2.5	0	0	0	0	60	10.7	5	1	1	1	2	0	0	0	9.4	6.4	8.1	2041.18
	113	9	0.894737	1	98.5	3	1.67	0.939	52	7.8	13	0	0	0	0	26.3	0	4	0	1	1	1	0	0	0	15.9	5	8.1	2697.37
	114	5	0.236111	3	669	6	2.86	0.923	161	46	7	0	0	0	6	94	410	8	9	1	1	5	3	2	0	16.6	5.6	6.8	2647.85
	115	3	0.261538	4	695	7	3.76	0.958	135	55	20	0	0	0	7	169	408	14	16	1	1	4	3	0	0	8.7	14	8.5	4336.65
	116	5	0.261194	2	423	3	1.56	0.956	143	40	9	0	0	0	2	64.9	185	6	9	2	3	1	1	0	0	12	7.3	7.8	2862.12
	117	5	0.279365	3	421	4	2.5	0.949	139	40	8	0	0	0	1	102	166	10	8	1	1	2	1	0	0	10.7	8.3	7.15	2659.85
	118	1	1.09938	1	29.9	1	1	0.369	10.3	11.1	1	0	0	0	0	9.96667	9.96667	0	0.5	1	1	0	0	0	0	16.7	6.7	5	2343.42
	119	1	0.857143	1	218	5	2.78	0.942	68.4	47.2	7	0	0	0	0	40.6	99.4	4	5	1	1	6	0	0	0	5.5	7.2	8.1	1343.6
	120	7	0.6	1	233	5	3.24	0.967	117	22.2	15	0	0	0	0	94.7	5.82	7	1	3	2	2	1	0	0	11	8.2	7.2	2720.37
	121	9	0.75	1	98.5	3	1.67	0.939	67.2	8	14	0	0	0	0	4.68	0	1	0	1	1	1	0	0	0	11.9	4.9	8.1	1978.41
	122	6	0.666667	2	280	2	1.48	0.936	141	30	6	0	0	0	0	79	36.2	6	4	1	1	1	1	0	0	15	8	9.1	4574.16
	123	3	0.219512	2	1190	8	3.7	0.942	99	63	18	0	0	0	11	160	719	8	10	1	1	10	1	0	0	11	8.4	8	3096.35
	124	5	0.132353	1	217	3	1.71	0.907	5	180	1	0	0	0	0	0	217	0	4	1	1	1	1	1	0	5.2	12	10	2613.81
	125	5	0.292308	3	574	7	3.53	0.94	214	47	6	0	0	0	1	64.6	263	6	13	1	1	2	2	2	1	11	5.8	7.72	2063.13
	126	5	0.296875	3	620	5	2.36	0.939	152	40	10	0	0	0	2	169	249	9	14	1	3	3	3	1	0	15.8	5.7	7.5	2829.32
	127	3	0.166667	4	1198	11	5.81	0.911	102	87	16	0	1	2	10	133	916	4	6	1	1	8	2	0	0	11.9	10.2	8.6	4372.54
	128	1	0.286765	2	678	9	5.49	0.933	173	47	7	0	0	0	3	57.8	464	8	5	1	1	2	3	2	0	11	9.2	6.5	2755.39
	129	1	0.83682	1	0	0	0	0	0	0	0	0	0	0	0	0	0	0	0	0	0	0	0	0	0	12	6.4	8	2573.59
	130	3	0.8	2	47.4	1	1	0.928	43.6	4.61	1	0	0	0	0	0	0	0	0	1	1	0	0	0	0	9.9	7.9	6	1965.63
	131	6	0.350877	4	403	4	2.61	0.958	176	32	3	0	0	0	1	49.9	152	7	8	1	1	4	2	1	0	16	6.7	7.16	3215.11
	132	9	0.246914	2	698	7	4.23	0.947	190	34	28	0	0	0	4	87.8	469	11	9	1	1	5	2	2	0	12	9.4	6.8	3212.97
	133	3	0.688136	2	326	12	6.07	0.942	142	22	1	0	0	0	0	22	131	5	11	1	1	1	2	0	0	10.6	5.9	7.2	1886.16
	134	3	0.733813	1	0	0	0	0	0	0	0	0	0	0	0	0	0	0	0	0	0	0	0	0	0	8.1	9.7	5	1645.57
	135	9	0.64375	2	27.8	1	1	0.974	26.6	1	1	0	0	0	0	0	0	0	0	1	1	0	0	0	0	6	11	7	1935.22
	136	3	0.312121	3	1107	8	3.89	0.94	146	56	12	0	0	0	9	261	556	10	11	1	2	9	4	1	0	10.9	10.8	8	3944.84
	137	9	0.6	1	176	3	2	0.894	96	11	4.5	0	0	0	0	27.5	6.89	3	1	1	1	1	0	0	0	15.3	6.4	7.2	2953.2
	138	3	0.21	5	1121	16	7.27	0.949	151	60	16	0	0	0	17	90.2	878	8	10	1	4	9	5	0	0	14	8.7	8	4081.56
	139	9	0.196262	4	1107	11	6.11	0.945	100	69	29	0	0	0	11	39.3	697	5	12	1	1	10	2	0	0	10	10.1	9	3807.61
	140	1	0.230769	3	797	5	2.26	0.964	131	55	6	0	0	0	6	129	447	12	11	1	3	2	2	0	0	8.7	13.6	8.5	4212.75
	141	1	0.315942	3	499	10	2.12	0.953	187	52	3	0	0	0	0	108	147	9	14	1	1	1	2	3	0	8	10.6	7.15	2539.75
	142	5	0.314286	3	786	4	2.43	0.93	116	42	17	0	0	0	9	113	460	11	9	1	1	4	6	0	0	9.2	10	9	3468.32
	143	5	0.69697	3	142	4	1.92	0.946	90.6	10	9.2	0	0	0	0	31.7	0	4	0	1	1	1	0	0	0	8.6	7.7	7	1941.67
	144	3	0.69697	2	155	7	4.14	0.941	68.9	18	10	0	0	0	0	30.8	10.6	4	1	2	1	2	0	0	0	10.5	6.4	7.2	2026.7
	145	5	0.333333	5	353	4	1.98	0.913	176	27	7	0	0	0	0	39.5	122	6	9	1	1	2	1	1	0	7.6	10.7	8	2725.06
	146	3	0.403509	2	644	15	8.02	0.948	231	49	6	0	0	0	0	167	181	15	9	1	1	2	1	1	6	15	7	7.51	3303.07
	147	6	0.264368	4	687	8	4.36	0.941	181	62	18	0	0	0	1	11149	297	10	10	1	3	1	1	1	0	11.8	7.2	7.22	2569.45
	148	1	1.2	1	0	0	0	0	0	0	0	0	0	0	0	0	0	0	0	0	0	0	0	0	0	5.6	8.83	8	1657.02
	149	3	0.413793	4	405	5	2.19	0.923	88.8	41	12	0	0	0	1	68.9	216	6	5	1	3	2	0	0	0	9.9	11.3	9.1	4264.26
	150	5	0.328767	3	572	9	3.97	0.932	164	59	23	0	0	0	1	133	225	11	11	1	1	2	2	2	0	6.7	10.2	7.5	2146.96
	151	9	0.307692	3	707	24	11.5	0.94	295	30	15	0	0	0	4	48	320	6	0	1	1	2	1	1	2	11.4	7	7.5	2506.99
	152	5	0.244898	4	1252	9	4.48	0.944	134	69	17	0	0	0	8	97.2	966	7	17	1	1	11	4	0	0	11	11	11	5575.28
	153	6	0.208696	3	1291	14	5.41	0.943	210	76	24	0	0	0	4	260	795	13	18	1	5	8	2	4	2	9.2	7.5	11	3179.29
	154	3	0.362319	3	462	9	4.38	0.931	143	46	12	0	0	0	0	82.9	209	7	6	1	1	4	1	0	0	8.3	10.8	7.15	2684.7
	155	5	0.294118	2	601	9	5.4	0.942	80	66	15	0	0	0	8	62.3	470	6	5	1	1	8	0	0	0	5.2	13.7	8.45	2521.56
	156	7	0.324675	4	475	6	3.21	0.927	184	49	15	0	0	0	0	36.4	200	3	6	1	3	1	2	1	0	7.5	11	9.5	3282.96
	157	5	0.284091	3	1424	6	2.51	0.954	201	99	10	0	0	0	0	137	1073	11	12	1	1	14	4	4	1	10	9	12	4523.89
	158	3	0.448276	3	465	13	3.3	0.942	176	41	14	0	0	0	0	42.7	184	9	13	1	1	2	1	1	0	13.51	7.8	7.15	3156.06
	159	5	0.393939	3	211	4	2.52	0.916	117	16	12	0	0	0	0	71.5	11.1	5	2	1	1	2	1	0	0	7.9	13	10	4301.89
	160	5	0.419355	4	931	6	3.1	0.894	144	58	20	0	0	0	5	134	600	10	10	1	1	5	5	0	0	9.6	8	11	3538.69
	161	6	0.448276	3	319	3	1.55	0.933	170	25	5	0	0	0	0	21.7	105	5	7	1	1	1	1	1	0	8	6	9	1809.56
	162	3	0.4	2	658	9	4.96	0.941	158	45	6	0	0	0	4	116	294	10	15	3	4	7	0	0	0	11.5	7.1	7	2394.1
	163	9	0.232143	4	1279	5	2.38	0.95	175	100	33	0	0	0	7	364	670	8	8	1	1	11	2	0	0	11	12.8	10	5897.82
	164	6	0.35	3	1074	8	5.07	0.954	116	55	19	0	0	0	9	199	771	10	15	1	1	3	7	0	0	14.9	6.3	9.5	3735.42
	165	3	0.406061	4	760	11	4.83	0.932	221	82	7	0	0	0	2	108	298	13	6	1	1	2	1	4	2	13.2	7.4	8	3273.29
	166	3	1.06299	1	0	0	0	0	0	0	0	0	0	0	0	0	0	0	0	0	0	0	0	0	0	6.15	10	7	1803.27
	167	1	0.287234	4	1349	12	5.76	0.937	111	75	6	0	0	0	12	248	967	12	14	1	1	8	4	0	0	9.11	11.5	7.5	3291.29
	168	5	0.303371	4	750	10	5.27	0.952	153	47	12	0	0	0	4	193	293	10	12	1	4	4	4	0	0	10.7	8.6	8	3083.62
	169	9	0.262136	4	800	8	5.05	0.952	164	113	20	0	0	0	2	159	406	8	6	1	1	6	2	1	0	9.5	13	9	4655.84
	170	7	0.375	3	530	5	2.6	0.94	173	47	12	0	0	0	0	77	208	6	9	1	1	4	1	2	0	8.3	10.6	9.5	3501.03
	171	8.5	0.375	3	607	7	3.79	0.912	135	41	5	0	0	0	1	95	204	11	9	1	3	5	0	0	0	5.7	8.6	9.5	1950.68
	172	8	0.298913	4	950	7	3.89	0.95	218	94	8	0	0	0	7	273	383	9	13	1	3	5	3	2	0	12	10	10	5026.55
	173	5	0.717949	3	279	5	2.41	0.948	136	29	5.5	0	0	0	0	11.9	112	1	6	2	2	2	2	0	0	7.7	16	5	2580.29
	174	5	0.636364	3	393	4	2.52	0.951	118	62	10	0	0	0	0	23.3	239	2	7	1	1	1	3	0	0	7.6	10.2	7.2	2337.95
	175	9	0.56	2	256	4	2.13	0.947	165	31	16	0	0	0	0	32.7	29.8	4	3	1	1	2	1	1	0	14.7	7.6	7.2	3369.4
	176	5	0.5	2	229	4	1.89	0.947	144	33	8	0	0	0	0	25.2	37.5	3	5	1	2	1	1	0	0	11.5	6.1	7.15	2100.98
	177	1	0.430769	2	577	7	3.09	0.929	143	67	18	0	0	0	2	170	179	8	8	1	1	3	2	0	0	10.5	5.3	9	2097.96
	178	6	0.56	1	250	2	1.71	0.948	161	32	3	0	0	0	0	66.9	10	1	1	1	1	2	1	1	0	12.4	4.6	8.4	2007
	179	5	0.373333	4	1303	7	3.66	0.915	274	67	30	0	0	0	9	293	742	12	20	1	1	7	3	4	6	10.4	5	8.25	1796.99
	180	9	0.314607	1	94.6	1	1	0.965	1	90	1	0	0	0	0	0	94.6	0	1	1	1	1	0	0	0	4.6	14.6	8.5	2391.21
	181	1	0.5	3	269	6	2.74	0.918	124	39	4	0	0	0	0	60.5	40.6	4	2	1	1	2	1	0	0	6.9	10.6	7.15	2190.53
	182	6	0.508772	3	297	3	2.14	0.957	130	31	2	0	0	0	0	126	13.8	8	2	1	2	1	2	0	0	8.5	7.5	8.45	2256.45
	183	3	0.557692	2	298	4	2.42	0.923	181	23	10	0	0	0	0	35	32	2	4	1	1	3	1	1	0	10.6	6.3	7.2	2014.04
	184	3	0.426471	3	827	11	5.41	0.941	108	71	17	0	0	0	7	194	430	10	13	1	1	7	3	0	0	9.9	10	12	4976.28
	185	5	0.333333	3	547	6	3.2	0.943	115	66	18	0	0	0	3	106	291	6	8	1	1	3	1	0	0	9.5	9	9	3223.27
	186	3	0.763158	2	441	4	2.39	0.887	302	22	6	0	0	0	0	23	68	3	5	1	1	2	1	1	1	9.4	5	12	2362.48
	187	3	0.483333	3	683	8	3.05	0.945	147	65	12	0	0	0	2	51	343	6	6	1	1	8	1	0	0	10.3	11.7	9	4543.12
	188	8	0.47541	2	555	4	2.52	0.938	244	43	5	0	0	0	1	73	179	4	5	1	1	3	1	1	1	12.3	8.3	8	3421.07
	189	6	0.434783	3	329	3	1.69	0.934	160	36	4	0	0	0	0	35.9	91.9	4	5	1	2	1	1	1	0	8.3	10	7.2	2503.22
	190	5	0.322581	4	941	15	6.93	0.947	172	98	6	0	0	0	4	162	565	12	12	1	1	4	5	4	0	8.41	13.6	7	3353.68
	191	10	0.428571	5	1005	21	7.55	0.946	223	72	16	0	0	0	7	175	497	17	12	1	1	8	1	1	3	13.8	6.6	10	3815.15
	192	5	0.319149	2	881	8	3.15	0.921	103	60	16	0	0	0	2	172	502	9	10	1	1	9	2	0	0	9.9	9	7	2612.55
	193	9	0.584906	1	114	4	2.11	0.972	77.5	19	5	0	0	0	0	28.8	7	2	2	2	2	1	0	0	0	6.9	7.8	7.2	1623.17
	194	9	0.326316	4	674	5	3.2	0.894	123	67	13	0	0	0	5	141	371	4	7	1	2	1	1	0	0	12.5	8.1	11	4665.27
	195	4	0.216783	3	570	4	2.62	0.914	80	151	15	0	0	0	0	400	40	5	1	3	3	6	0	0	0	7.1	13.3	10.5	4153.25
	196	7	0.413333	3	132	5	3	0.958	59	27	3	0	0	0	0	28	41	2	3	1	1	2	0	0	0	8.2	11.2	9.5	3654.64
	197	5	0.344086	4	1249	21	8.49	0.947	146	65	13	0	0	0	11	314	653	11	16	1	1	8	6	0	0	11.5	10.7	8.5	4381.16
	198	9	0.450704	3	622	5	2.74	0.928	140	40	30	0	0	0	1	104	310	7	9	1	1	3	2	0	0	10	5.5	8.5	1958.26
	199	3	0.211921	3	2614	22	10.9	0.937	267	78	17	0	0	3	16	206	1875	10	16	1	2	9	5	5	7	11.7	10.4	11.5	5861.46
	200	5	0.785714	5	179	3	1.71	0.923	81.6	33.1	16.1	0	0	0	0	37.8	7.46	2	1	1	1	3	0	0	0	13.3	6.8	7	2651.84
	201	8	0.55	1	167	2	1.33	0.961	143	6	4	0	0	0	0	3.48	0	1	0	1	1	1	1	0	0	11.6	5.4	8.26	2167.31
	202	6	0.478261	3	598	5	3	0.951	172	42	25	0	0	0	0	112	249	8	9	1	1	3	3	2	0	13	3.7	9	1813.33
	203	5	0.507576	4	514	10	4.09	0.93	205	32	5	0	0	0	0	91	169	10	11	1	2	2	1	1	1	9.2	12.8	7	3452.9
	204	9	0.68	2	128	3	1.71	0.939	97	17	1	0	0	0	0	20.8	0	3	0	1	1	1	0	0	0	11.2	7.3	7.2	2465.82
	205	9	0.425	3	511	3	2.05	0.944	267	30	15	0	0	0	0	33	101	2	4	1	2	3	1	1	1	6.8	14	8.4	3349.69
	206	5	0.169154	3	1835	5	2.43	0.928	135	80	24	5	2	2	22	106	1508	5	10	1	5	18	5	2	0	12	10.5	8	4222.3
	207	8	0.331731	3	671	4	1.68	0.927	216	83	7	0	0	0	3	63.6	370	7	11	1	1	3	1	1	1	12.2	9.3	7.2	3421.87
	208	5	0.514706	2	529	6	2.18	0.957	113	55	9	0	0	0	0	67.5	324	7	14	1	1	3	4	0	0	9.3	6.8	9	2384.09
	209	3	0.555556	2	323	6	2.73	0.92	158	26	6	0	0	0	0	8.25	65.8	2	7	1	3	3	0	0	0	10	7.4	7.5	2324.78
	210	3	0.460526	3	793	4	2.33	0.947	173	72	13	0	0	0	2	47	487	4	11	1	1	5	1	1	0	8	11.7	9	3528.64
	211	5	0.514706	2	521	7	3.67	0.945	191	50	13	0	0	0	0	70.5	244	7	9	1	1	4	2	1	0	7	9.4	8.4	2315.23
	212	9	0.454545	3	298	3	1.85	0.946	171	31	8	0	0	0	0	51	60	4	7	1	1	2	1	1	0	6.6	10	7.8	2156.39
	213	8	0.411765	5	1024	5	2.07	0.925	340	63	10	0	0	0	0	188	259	8	10	1	1	8	1	1	2	9.4	12	10.2	4819.45
	214	5	0.409091	3	536	4	1.9	0.946	149	62	16	0	0	0	2	90	308	7	11	1	1	8	1	0	0	8.3	9	7.8	2440.64
	215	8	0.486486	2	232	3	1.64	0.851	83	43	3	0	0	0	0	47.8	101	3	3	1	1	1	0	0	0	6	9.7	8.6	2096.57
	216	9	0.413793	3	558	5	2.51	0.941	102	53	19	0	0	0	4	51	446	3	7	1	1	5	1	0	0	9	11	9	3732.21
	217	5	0.514286	2	811	23	9.12	0.919	240	56	12	0	0	0	0	197	220	15	8	1	2	4	1	2	2	7.6	14.7	7	3275.8
	218	5	0.610169	4	296	2	1.33	0.957	265	18.5	3	0	0	0	0	15.3	0	1	0	1	1	1	1	1	1	7.7	7	9	2031.98
	219	3	1	1	0	0	0	0	0	0	0	0	0	0	0	0	0	0	0	0	0	0	0	0	0	5.5	11.7	5	1347.74
	220	5	0.627119	3	784	15	9.87	0.908	143	60	26	0	0	0	4	200	419	10	13	1	2	1	2	0	0	9.3	8	10	3116.46
	221	1	0.445783	3	649	12	6.52	0.944	248	60	21	0	0	0	0	71	263	7	11	1	1	2	1	1	1	9	7.8	7.2	2117.18
	222	5	0.672727	1	237	5	2.43	0.906	91	16	13	0	0	0	0	31.6	19.5	2	2	1	1	4	0	0	0	15.9	5	7.5	2497.57
	223	8	0.560606	3	324	4	2.07	0.931	190	35	11	0	0	0	0	34.3	69.8	2	2	1	1	1	1	1	0	10	8.1	6.8	2307.19
	224	3	0.253425	1	253	2	1.33	0.943	5	216	5	0	0	0	0	0	253	0	1	1	1	1	1	1	1	5.6	19	8.5	3788.34
	225	5	0.493506	4	502	4	2.26	0.938	186	45	3	0	0	0	1	99.8	165	10	9	1	1	2	1	1	0	7.82	13.3	7.15	3114.96
	226	1	0.684211	1	377	10	5.08	0.954	164	44	14	0	0	0	0	59.5	230	8	9	1	1	2	2	1	0	16	7.4	6.5	3223.69
	227	5	0.609375	1	182	3	1.71	0.893	130	17	3	0	0	0	0	29.3	0	3	0	1	1	1	1	0	0	11	6.7	7.15	2207.3
	228	5	0.443182	4	441	3	1.7	0.94	204	45	3	0	0	0	0	63.7	134	6	7	1	1	2	1	2	0	8.8	14.7	6	3251.17
	229	1	0.573529	3	414	9	4.31	0.943	245	30	7	0	0	0	0	35	101	3	4	1	1	2	2	2	1	13.9	7.8	8	3633.19
	230	5	0.634921	3	250	5	2.93	0.901	106	31	9	0	0	0	0	18	105	2	5	1	1	2	1	0	0	7	11.2	8	2627.21
	231	6	0.615385	1	364	5	3	0.944	229	25	6	0	0	0	0	94.3	14.9	4	1	1	1	3	1	1	1	9.7	6.3	5.61	1436.03
	232	3	0.645161	2	403	5	3.21	0.923	173	30	24	0	0	0	0	37	98.6	6	6	1	2	1	1	2	0	9.8	7.7	7	2212.6
	233	6	0.5	5	633	10	4.24	0.924	101	44	20	0	0	0	3	63.4	403	5	9	1	1	3	4	0	0	14.6	9.3	9.5	5403.16
	234	5	0.526316	2	331	4	2.12	0.925	79	30	14	0	0	0	0	61.8	123	4	3	3	3	1	0	0	0	10.4	7.3	7.5	2385.1
	235	5	0.526316	3	257	5	2.54	0.906	62	34	13	0	0	0	0	44.2	99.3	2	2	1	4	1	0	0	0	8.2	8.2	8.5	2394.06
	236	6	0.727273	1	165	3	1.6	0.945	93	10	3	0	0	0	0	21	38	4	4	1	1	1	0	0	0	14.8	4.6	7	1996.21
	237	7	0.408163	4	1440	19	7.95	0.93	211	80	20	2	0	0	2	135	513	9	4	1	5	6	5	1	0	11.4	9.8	12	5615.66
	238	5	0.294118	4	1794	6	3.64	0.948	280	100	30	0	0	3	9	175	1186	11	13	1	3	18	2	1	2	13.8	9	11	5722.73
	239	5	0.31746	3	1814	10	4.26	0.937	300	97	12	0	0	1	6	242	1108	10	11	1	5	15	3	1	2	8.2	12	12	4946.12
	240	9	0.621212	2	234	4	2.54	0.954	158	22	2	0	0	0	0	59.2	12.2	3	1	1	1	4	1	1	0	13.2	5.2	6.6	1897.62
	241	6	0.455556	1	256	2	1.33	0.909	114	107	1	0	0	0	0	48.4	0	1	0	3	2	1	1	1	0	5	13	7	1905.9
	242	9	0.431579	3	646	10	4.43	0.897	124	31	22	0	0	0	0	36.7	318	2	11	1	1	4	2	0	0	9	11	9	3732.21
	243	5	0.75	2	179	2	1.4	0.871	148	6	4	0	0	0	0	11.1	0	2	0	1	1	1	1	0	0	10.5	7.6	10	3342.65
	244	5	0.84	1	207	3	1.67	0.912	134	14	20	0	0	0	0	41.1	42	1	3	1	1	1	2	0	0	15.2	3.7	7.2	1696.16
	245	3	0.617647	3	293	4	1.96	0.935	155	25	3	0	0	0	0	57.9	48	3	5	1	2	1	1	1	0	7.3	10.3	6.5	2047.21
	246	5	1	1	186	2	1.4	0.973	167	6	3	0	0	0	0	3	1	1	1	1	1	1	1	1	0	10.7	5.3	8.5	2019.14
	247	3	0.525	3	636	12	5.6	0.938	225	37	6	0	0	0	0	21	301	7	11	1	3	2	5	1	0	12	13	7.5	4900.88
	248	5	0.35	4	2104	18	8.16	0.934	152	82	20	0	0	0	5	235	1450	11	10	2	7	14	5	0	0	8.4	12.4	11.2	4886.61
	249	5	0.295775	3	2296	11	5.92	0.93	185	113	30	0	0	4	16	180	1688	8	14	1	1	17	9	3	0	11	9.4	16	6929.93
	250	5	0.826923	1	164	2	1.43	0.912	147	6	4	0	0	0	0	6.74	3.98	2	1	1	1	1	1	0	0	8.4	5	9.1	1600.96
	251	6	0.632353	2	125	1	1	0.909	114	13	8	0	0	0	0	0	0	0	0	1	1	1	1	0	0	5	8	8	1340.41
	252	5	0.558442	4	331	7	4.22	0.93	122	40	5	0	0	0	0	83	104	7	5	1	2	2	1	0	0	8.9	7.6	7.8	2209.97
	253	3	0.955556	1	164	2	1.43	0.93	18	113	1	0	0	0	0	3.3	124	1	1	1	1	1	1	0	0	9.2	5.7	8.5	1867.11
	254	5	0.581081	2	392	10	5.45	0.915	119	33	14	0	0	0	0	67	139	7	11	1	1	2	1	0	0	11.4	4.8	9.5	2177.5
	255	1	0.86	1	207	1	1	0.855	177	10	1	0	0	0	0	0	0	0	0	1	1	1	1	1	0	13.2	4.5	10	2488.14
	256	6	0.86	1	319	2	1.44	0.833	108	10	10	0	0	0	0	9	0	3	0	1	1	3	2	0	0	11.1	5.2	9	2175.99
	257	5	0.733333	3	272	2	1.44	0.931	223	13	2	0	0	0	0	16	14.4	2	2	1	1	1	1	1	1	8.2	10.4	4.8	1714.66
	258	9	0.862745	1	213	2	1.43	0.95	159	3	2	0	0	0	0	0	0	0	0	3	2	1	1	1	0	11	4.2	9	1741.7
	259	6	0.637681	2	437	3	1.56	0.905	207	34	3	0	0	0	1	16.9	183	3	6	1	1	1	2	1	2	8.2	7.4	8.6	2185.91
	260	1	0.435644	3	816	12	4.31	0.948	191	73	21	0	0	0	3	109	488	8	10	1	1	4	3	1	0	9.15	9.38	8	2876.09
	261	8	0.382609	3	1361	12	5.47	0.905	191	66	45	0	0	0	4	87	892	4	10	1	1	10	3	3	0	9.4	7.1	9.5	2655.82
	262	10	0.916667	1	124	3	2	0.95	91	10	3	0	0	0	0	0	17	0	1	1	1	1	0	0	0	10	6.3	11.4	3008.39
	263	6	0.328358	3	1539	9	3.24	0.933	133	77	15	0	0	0	0	199	888	12	12	1	1	6	9	0	0	9.1	14.9	11	6247.54
	264	3	0.5625	3	387	3	1.69	0.921	250	27	3	0	0	0	0	46.7	63.7	4	4	1	1	1	1	1	1	10.6	9	6	2397.66
	265	3	0.703125	2	218	2	1.33	0.954	172	20	9	0	0	0	0	6.9	25	1	1	1	1	1	1	1	0	15.6	4.7	7	2149.85
	266	3	0.775862	1	416	3	1.9	0.928	250	25	7	0	0	0	0	94	43	5	4	1	1	3	1	1	3	10	5.5	9	2073.45
	267	5	0.833333	1	178	2	1.4	0.979	158	5	1	0	0	0	0	7.42	0	2	0	1	1	1	1	1	0	12.5	6	9	2827.43
	268	5	0.378151	3	1037	6	3.45	0.943	209	109	18	0	0	0	0	325	355	9	7	1	1	5	1	2	2	10.8	11.4	7.5	3867.93
	269	8	0.523256	1	273	1	1	0.919	249	5	1	0	0	0	0	0	0	0	0	1	1	1	1	1	1	10.5	4.4	11	2128.74
	270	5	0.754098	2	245	2	1.33	0.934	204	24	3	0	0	0	0	24.9	0	1	0	1	1	1	1	1	1	9	5.2	7.5	1470.27
	271	6	0.516854	6	640	0	13	5.91	228	41	6	0	0	0	0	229	79.5	17	9	1	1	1	1	1	1	10	10.8	8	3619.11
	272	6	0.630137	2	214	5	2.29	0.904	135	17	3	0	0	0	0	7.13	52.7	1	5	1	1	2	1	0	0	6.8	12	8	2734.44
	273	5	0.554217	3	1003	9	5.3	0.906	367	35	25	0	0	0	0	162	44	7	3	1	1	3	3	2	3	8.1	10.2	12	4152.93
	274	5	0.546512	3	265	1	1	0.792	208	22	6	0	0	0	0	20	20	1	1	1	1	1	1	1	1	11.3	7.7	7.16	2609.58
	275	5	0.746032	1	190	2	1.47	0.965	154	10	3	0	0	0	0	8.52	14	3	4	1	1	1	1	1	0	11.7	5.4	6	1587.89
	276	5	0.61039	2	495	7	3.11	0.937	235	22	6	0	0	0	0	63	149	9	9	1	2	4	1	1	1	8.6	6.7	8	1930.86
	277	5	0.626667	4	445	8	4.33	0.909	213	28	3	0	0	0	0	118	73	8	7	1	1	2	1	1	1	13.6	5.5	6.5	2036.59
	278	6	0.552941	4	679	8	3.88	0.931	112	46	21	0	0	0	1	94	372	9	9	1	1	7	2	0	0	9.6	7.14	10.5	3014.72
	279	9	0.379032	4	1213	5	2.66	0.944	200	82	10	0	0	0	3	181	807	11	14	1	1	7	2	2	0	10	12.6	11	5805.66
	280	3	0.623377	2	245	3	2	0.902	122	37	14	0	0	0	0	65.6	9.31	2	2	1	1	1	1	0	0	7.35	11.7	6.5	2341.4
	281	3	0.657534	3	312	5	3.2	0.902	107	42	22	0	0	0	2	19	165	2	4	1	1	2	1	0	0	12.7	6.3	6.5	2178.44
	282	6	0.666667	2	203	3	1.71	0.909	137	29	6	0	0	0	0	46.9	0	2	0	1	1	1	1	0	0	7.25	5	7.23	1097.83
	283	3	0.657534	2	247	5	2.73	0.938	129	35	19	0	0	0	0	77.1	13.8	3	1	1	1	1	1	0	0	12.2	5.2	6	1594.42
	284	5	0.8	1	248	2	1.4	0.818	196	10	4	0	0	0	0	33.6	0	3	0	1	1	1	1	1	0	15.1	4	6.6	1669.82
	285	8	0.774194	1	355	6	3.82	0.902	221	20	3	0	0	0	0	68.7	10.6	5	2	1	1	4	1	1	1	14.6	5	10.5	3210.71
	286	5	0.648649	2	395	16	8.35	0.95	157	17	3	0	0	0	0	60	161	9	13	1	1	3	2	1	0	7.5	11	8.5	2937.39
	287	6	0.827586	2	194	2	1.43	0.898	132	7.2	3	0	0	0	0	3.4	0	1	0	1	1	2	1	0	0	11	4.7	12	2598.73
	288	5	0.790323	2	63.2	2	1.43	0.943	5	38.7	3	0	0	0	0	21.4	32.2	1	1	4	3	0	0	0	0	3.9	11	8	1437.59
	289	5	0.360294	2	231	5	2.71	0.946	47	270	60	0	0	0	0	139	293	1	3	2	2	2	1	1	1	4.2	10.8	11	2090.04
	290	5	0.328859	1	312	3	1.8	0.93	23	211	3	0	0	0	0	108	203	2	1	1	3	1	2	1	0	5.9	11.2	7.2	1992.93
	291	5	0.376923	3	1597	7	3.43	0.942	160	104	28	0	0	0	8	171	1137	8	7	1	3	10	4	2	0	18.9	5.9	15	7006.38
	292	3	0.833333	1	105	2	1.43	0.945	82	7.5	4	0	0	0	0	11.6	4.42	2	1	1	1	1	0	0	0	9.9	6.2	7.8	2005.44
	293	5	0.78125	1	281	4	2.17	0.921	176	31	21	0	0	0	0	18.7	57.2	4	4	1	1	1	1	4	0	14	4.8	8	2251.89
	294	5	0.735294	1	271	3	2.14	0.919	154	26	6	0	0	0	0	68	26	4	2	1	1	2	1	1	0	9.5	6.7	7.5	1999.62
	295	8	0.561798	1	229	2	1.33	0.956	184	29	1	0	0	0	0	34.5	0	1	0	1	1	2	1	1	0	5.9	16.6	8.5	3487.13
	296	3	0.877193	1	341	2	1.33	0.819	300	12	1	0	0	0	0	14	0	1	0	1	1	1	1	1	1	13.9	4.2	10	2445.42
	297	9	0.537634	4	516	3	1.72	0.933	237	45	6	0	0	0	0	128	95	3	4	1	1	4	1	1	1	12	7.2	11	3981.03
	298	1	0.944444	1	243	4	2.29	0.881	119	20	7	0	0	0	0	10	0	2	0	1	1	1	2	0	0	14.7	6.7	6.5	2681.6
	299	5	0.761194	4	413	3	1.67	0.945	193	26	22	0	0	0	0	92.5	98.7	13	11	1	1	2	2	3	0	11.6	3.9	7.8	1478.11
	300	5	0.593023	1	178	2	1.33	0.861	138	15	3	0	0	0	0	0	6.23	0	1	1	1	1	1	0	0	5.3	10	9	1998.05
	301	3	0.56044	2	362	6	3.72	0.946	157	26	6	0	0	0	0	51.6	94.6	7	8	1	1	3	1	1	0	13.2	6.3	7	2438.38
	302	6	0.62963	2	457	9	4.86	0.918	110	30	20	0	0	0	0	113	0	2	0	1	1	7	0	0	0	10.7	7.4	8.5	2819.18
	303	5	0.593023	3	583	6	3.26	0.915	164	60	9	0	0	0	0	77.4	257	6	11	1	1	4	1	2	0	7.1	10.4	8.5	2629.05
	304	5	0.73913	3	133	3	2.08	0.858	36.9	25	15	0	0	0	0	43	25	2	2	3	3	0	0	0	0	8.5	7.6	7.5	2029.47
	305	3	0.69863	2	283	4	2.21	0.927	135	30	3	0	0	0	0	29.7	138	2	6	1	1	2	1	0	0	10.5	5.6	7.5	1847.26
	306	3	0.85	2	299	2	1.46	0.946	214	25	3	0	0	0	0	56	17	5	1	1	1	1	1	1	1	11	5	8.5	1958.26
	307	1	0.836066	1	256	5	2.91	0.96	217	11	3	0	0	0	0	9.55	6.31	2	1	1	1	1	1	1	1	12	6	9	2714.34
	308	3	0.809524	1	138	3	1.8	0.983	146	15	3	0	0	0	0	52	0	3	0	1	1	1	1	0	0	14.5	4.5	9	2459.87
	309	5	0.542553	4	504	10	5.09	0.923	235	45	6	0	0	0	0	64	96	6	4	1	1	2	2	2	3	13	4.3	9.5	2224.46
	310	5	0.708333	3	373	3	1.94	9.902	130	40	6	0	0	0	0	20	80	1	5	1	3	2	2	0	0	10.2	5.3	9.4	2128.59
	311	6	0.375	2	1795	17	9.8	0.95	239	113	17	0	0	0	3	375	871	18	14	1	3	6	2	2	2	8.6	11.7	12	5057.71
	312	6	0.786585	1	135	1	1	0.64	101	15	1	0	0	0	0	0	0	0	0	3	3	1	0	0	0	15.5	6	11.2	4363.04
	313	6	0.641975	2	330	3	2.33	0.93	164	51	3	0	0	0	0	102	40.7	7	3	1	1	2	3	1	0	10	6	8.25	2073.45
	314	5	0.58427	3	611	7	3.95	0.936	270	49	5	0	0	0	0	52	195	9	9	1	2	2	1	1	1	14.4	7.3	7	3082.28
	315	6	0.787879	2	135	2	1.33	0.894	99	25	2	0	0	0	0	20	7	1	1	1	1	1	1	0	0	15.7	3.2	6.6	1388.94
	316	5	0.8125	1	175	1	1	0.946	164	5	1	0	0	0	0	0	0	0	0	1	1	1	1	1	0	9.6	4.7	7	1322.99
	317	10	0.65	1	256	3	2	0.9	206	10	3	0	0	0	0	15	14	1	1	1	1	1	1	1	0	10.8	6.1	10.5	2897.55
	318	7	0.896552	2	137	2	1	0.691	76	21	7.5	0	0	0	0	4.5	25	1	1	1	1	1	0	0	0	9.2	4.6	10.5	1861.33
	319	6	0.732394	2	176	2	1.33	0.874	153	5	3	0	0	0	0	12	0	1	0	1	1	1	1	0	0	9.1	6	11	2515.79
	320	5	0.285714	2	3248	8	3.82	0.92	273	130	40	2	2	6	11	297	2557	11	19	1	1	19	6	2	2	11	7.5	15	5183.63
	321	5	0.8416	1	158	2	1.43	0.962	134	10	5	0	0	0	0	10.2	4.29	1	1	1	1	1	1	0	0	7	8.3	8	1946.95
	322	5	0.80303	1	155	4	2.29	0.95	108	19	8	0	0	0	0	36.5	0	3	0	1	1	1	1	0	0	10.6	6.2	7.15	1968.3
	323	6	0.828125	1	69.4	2	1.33	0.854	38	20	16	0	0	0	0	0	0	0	0	1	1	0	0	0	0	13.7	4.9	8	2249.55
	324	8	0.638554	1	358	3	1.8	0.89	224	22	20	0	0	0	0	21.2	0	1	0	1	2	1	1	1	1	7.23	10.6	6.4	2054.53
	325	6	0.746479	1	221	4	2	0.921	131	35	20	0	0	0	0	48	17	3	2	1	1	1	1	0	0	14	4.2	8.26	2034.45
	326	6	0.768116	1	361	5	2.38	0.934	248	52	14	0	0	0	0	47.2	42.2	4	1	1	1	1	1	1	1	15	3.6	9	2035.75
	327	5	0.535354	3	697	14	9.02	0.932	173	60	13	0	0	0	0	135	272	7	14	1	1	2	5	3	0	7.2	9.7	7	2047.82
	328	9.5	0.779412	2	633	3	1.73	0.888	222	40	3	0	0	0	0	49	241	5	7	1	3	4	1	1	2	6.3	10.3	11	2989.92
	329	5	0.469027	2	778	7	3.6	0.929	190	95	12	0	0	0	0	125	372	7	10	6	11	4	1	0	0	16	7.8	13	6795.89
	330	3	0.438017	1	193	2	1.33	0.891	5	134	1	0	0	0	0	29	164	1	1	1	2	1	1	0	0	4	17.8	8.3	2475.41
	331	1	0.841195	1	23.4	4	2.11	0.926	136	34	4	0	0	0	0	23.4	52.2	1	3	1	1	1	1	0	0	10.3	6.6	7	1993.28
	332	3	0.760563	3	287	7	3.73	0.948	104	27	3	0	0	0	0	102	69.5	8	5	1	1	3	1	0	0	8	8.8	7.15	2108.47
	333	5	0.743243	2	398	2	1.47	0.918	287	22	12	0	0	0	0	30.8	20.9	2	2	1	1	1	1	1	1	7.6	6.7	7.2	1535.71
	334	6	0.785714	1	379	9	5.08	0.932	204	18	3	0	0	0	0	50	17.1	6	2	1	1	1	2	1	1	14.2	4.7	7	1956.92
	335	5	0.833333	1	364	4	2.17	0.955	194	41	13	0	0	0	0	73	64	5	6	1	1	2	1	1	0	12.5	7.4	7.5	2905.97
	336	3	0.647059	3	680	4	2.27	0.9	162	50	18	0	0	0	0	4.68	388	1	6	3	4	5	2	0	0	10.1	4.5	11.6	2208.41
	337	6	0.329341	4	2566	9	4.55	0.92	210	105	55	0	0	0	0	669	1569	16	18	3	5	17	3	1	0	11	8.4	16	6192.71
	338	7	0.470085	3	1155	7	3.36	0.925	264	88	33	0	0	0	1	348	360	8	5	1	3	6	4	0	0	11.5	7.1	14	4788.21
	339	3	0.8	1	137	2	1.33	0.892	98.2	8.2	7	0	0	0	0	0	0	0	0	1	1	1	0	0	0	12.8	5.4	7.15	2070.13
	340	6	0.965517	2	261	3	1.92	0.924	162	27	10	0	0	0	0	50	39.7	3	2	1	1	1	2	1	0	6.8	5	9	1281.77
	341	9	0.7	3	287	3	1.82	0.925	147	44	4	0	0	0	0	19.6	92.7	1	3	1	1	2	1	0	0	11.6	5.5	8.25	2204.77
	342	3	1.01818	1	81.5	2	1.5	0.851	28	40	5	0	0	0	0	15.5	4.1	1	1	1	1	0	0	0	0	7.8	4.8	9	1411.45
	343	5	0.583333	3	609	4	2.52	0.922	215	30	3	0	0	0	0	17	288	2	6	1	1	5	1	1	1	8.2	13	12	5358.3
	344	7	0.440945	4	1492	8	4.1	0.919	201	98	30	0	0	0	2	210	970	6	15	2	7	12	1	3	2	11.7	8.5	14	5832.05
	345	3	0.876923	2	173	2	1.33	0.881	128	35	5	0	0	0	0	24.3	18	1	1	1	1	1	1	0	0	11	5.3	7.8	1904.81
	346	1	0.721519	5	278	6	2.74	0.923	145	20	12	0	0	0	0	37.9	84.1	7	7	1	1	1	1	0	0	7.9	5.3	7.8	1368
	347	8	0.7125	2	356	9	4.91	0.953	127	35	9	0	0	0	0	76.1	58.2	7	5	1	1	1	2	0	0	11.4	8.6	9	3696.02
	348	5	0.890625	1	148	1	1	0.913	135	6.7	3	0	0	0	0	0	6	0	1	1	1	1	1	0	0	9.3	5.8	8.4	1897.92
	349	5	0.95	1	325	3	1.92	0.921	199	12	6	0	0	0	0	48.7	8.9	3	1	1	1	4	1	0	0	14	4	9.6	2251.89
	350	8	0.919355	1	85	2	1.43	0.925	59	10	1	0	0	0	0	13.7	0	3	0	1	1	1	0	0	0	15	5	9	2827.43
	351	6	0.626374	2	775	5	2.7	0.9	265	74	12	0	0	0	0	171	242	11	3	1	1	4	1	1	1	8.1	9.9	10	3358.99
	352	6	0.448819	4	1673	10	4.17	0.946	178	108	14	0	0	0	1	687	749	11	10	3	5	5	7	0	0	10	9.5	9	3581.42
	353	9	0.920635	2	195	2	1.33	0.906	163	7	2	0	0	0	0	20.5	0	1	0	1	1	1	1	2	0	10.8	7	7.2	2280.04
	354	5	0.90625	2	225	1	1	0.915	206	5	2	0	0	0	0	0	0	0	0	1	1	1	1	1	1	10.5	7	7.5	2309.07
	355	5	0.74359	1	247	4	2.29	0.914	211	10	3	0	0	0	0	14.8	4.8	2	1	1	1	1	1	1	1	10	2	8	670.206
	356	5	0.84058	2	215	3	1.8	0.865	146	6.3	3	0	0	0	0	12.2	0	2	0	1	1	2	1	0	0	8.7	7.1	8.5	2199.3
	357	5	0.753247	2	399	12	6.34	0.899	151	40	10	0	0	0	0	88.2	83.8	8	9	1	1	2	2	0	0	10.5	5.1	8	1794.48
	358	5	0.95082	1	159	2	1.33	0.951	126	5	1	0	0	0	0	16	9.6	1	1	1	1	1	1	0	0	8.8	3.9	8	1150.07
	359	8	0.557692	4	1206	6	4.07	0.937	344	60	23	0	0	0	0	67	648	6	11	3	4	2	1	2	1	10	8.3	12.5	4345.87
	360	1	0.369427	3	3062	11	5.05	0.912	210	147	48	0	0	1	3	1080	1684	16	15	1	1	29	6	0	0	7	9.5	11	3064.1
	361	1	0.808219	1	288	3	2	0.921	198	10	6	0	0	0	0	23.8	0	4	0	1	1	1	1	1	0	13.5	5.3	10.5	3146.93
	362	6	0.728395	2	423	7	2.87	0.934	151	50	8	0	0	0	0	84.7	156	8	11	1	1	2	1	1	0	4	13.7	10	2295.46
	363	10	1	1	273	3	2	0.876	144	50	3	0	0	0	0	0	5	0	1	1	1	1	1	1	0	10	7	10	2932.15
	364	7	0.702381	3	980	7	3.29	0.926	432	45	20	0	0	0	0	46	255	4	7	1	4	5	1	1	1	9.1	9.1	10.4	3607.49
	365	6	0.789474	1	1	1	1	0.886	134	25	2	0	0	0	0	0	0	0	0	1	1	1	1	0	0	10	5	8	1675.52
	366	5	0.759494	3	150	2	1.33	0.868	115	13	2	0	0	0	0	22.4	0	1	0	1	1	1	1	0	0	5	11	7.2	1658.76
	367	7	0.895522	1	138	3	1.8	0.933	112	10	1	0	0	0	0	12.6	0	2	0	1	1	1	1	0	0	13.9	6.5	8	3027.66
	368	5	0.967742	1	197	1	1	0.264	117	20	3	0	0	0	0	0	0	0	0	1	1	1	2	0	0	8.6	8.6	10	3098.03
	369	5	0.681818	3	8.9	7	2.4	0.905	274	59	13	0	0	0	0	171	126	11	6	1	3	4	1	1	1	8.3	6.8	11	2600.57
	370	6	0.461538	4	622	5	2.82	0.934	120	58	22	0	0	0	0	138	277	9	8	1	1	5	1	0	0	9.3	7.5	9	2629.51
	371	5	0.782051	3	203	6	3.46	0.913	81	36	17	0	0	0	0	115	0	1	0	1	1	1	0	0	0	14.4	5.6	6.8	2296.93
	372	9	0.655914	2	180	4	2.2	0.892	140	10	3	0	0	0	0	18.6	0	3	0	1	1	1	1	0	0	7.5	3.9	11	1347.74
	373	5	0.753086	1	369	7	3.4	0.955	195	27	7	0	0	0	0	120	62	8	8	1	1	4	1	1	0	12.9	6.8	7	2572.08
	374	3	0.813333	1	251	4	2.36	0.925	90	20	6	0	0	0	0	33	6	2	2	1	2	2	0	0	0	12.6	4.5	9.5	2256.29
	375	3	0.938462	2	362	4	2.09	0.952	165	28	3	0	0	0	0	100	77.7	10	7	2	4	1	1	1	0	14.9	4.3	8	2147.01
	376	1	0.743902	2	224	4	2.32	0.918	113	30	3	0	0	0	0	19	33.6	4	3	1	1	1	1	0	0	7	9	8	2111.15
	377	5	0.709302	4	292	7	3.73	0.916	105	39	16	0	0	0	0	52.3	102	4	8	1	2	2	1	0	0	11.6	7.6	9.5	3508.2
	378	5	0.792208	1	228	3	2	0.979	147	10	3	0	0	0	0	53	6.28	2	2	1	1	2	1	0	0	10.4	5.8	8	2021.34
	379	6	0.835616	1	184	3	1.8	0.828	80	17	3	0	0	0	0	5	5	1	1	1	1	2	0	0	0	12	5.2	12	3136.57
	380	6	0.544643	4	1056	8	4.26	0.94	139	70	26	0	0	0	0	302	301	9	7	1	1	10	1	0	0	13	5.5	11	3294.48
	381	6	0.42069	3	795	7	3.86	0.935	144	70	25	0	0	0	0	143	394	5	9	1	1	1	2	1	0	9.4	12	16	7559.93
	382	5	0.873239	1	226	1	1	0.931	209	11	1	0	0	0	0	0	0	0	0	1	1	1	1	1	1	11.8	5.5	7.2	1957.34
	383	9	0.885714	1	229	2	1.33	0.761	163	1	2	0	0	0	0	0	0	0	0	1	1	1	1	1	0	7.6	6.3	6	1203.36
	384	5	0.794872	2	48.5	1	1	0.976	47	1	1	0	0	0	0	0	0	0	0	1	1	0	0	0	0	10	5.2	10.5	2287.08
	385	7	0.78481	3	488	5	2.93	0.921	209	27	5	0	0	0	0	48	79	1	4	1	2	4	1	1	2	7.8	7.2	11	2587.67
	386	5	0.43662	3	1654	18	7.45	0.936	262	105	26	0	0	0	2	405	922	20	13	1	2	15	2	2	1	7.6	13	14	5793.93
	387	9	0.492063	3	2171	7	2.9	0.878	273	120	37	0	0	0	6	123	1438	4	12	1	3	16	3	3	1	7	10.6	12.5	3885.1
	388	5	0.588785	2	476	10	6.38	0.953	226	30	6	0	0	0	0	76.2	116	9	7	1	1	3	1	1	1	7.4	9.3	8.5	2450.32
	389	6	0.887324	1	212	2	1.33	0.904	178	17	3	0	0	0	0	20	0	1	0	1	1	1	1	1	0	6.7	10.3	8	2312.55
	390	9	0.863014	1	175	2	1.43	0.88	121	20	6	0	0	0	0	24	0	2	0	1	1	1	1	0	0	11.9	3.6	9.5	1704.75
	391	3	0.875	1	98.2	2	1.33	0.768	16.8	39	1	0	0	0	0	20	40	1	1	1	1	0	0	0	0	4.7	10	10	1968.73
	392	5	0.65625	3	903	6	3.17	0.951	214	65	9	0	0	0	0	84	570	7	8	1	2	6	1	1	1	12	6.5	11	3593.98
	393	6	0.724138	3	517	7	2.85	0.938	141	56	7	0	0	0	0	91	212	8	8	1	1	2	1	0	0	5	8.7	11	2004.34
	394	6	0.552632	3	1686	11	5.44	0.96	278	95	14	0	0	0	0	509	598	19	14	1	3	13	6	1	1	12.7	8.4	11.4	5094.21
	395	8	0.577982	2	1367	6	3.66	0.926	489	76	30	0	0	0	0	92	460	9	13	1	3	9	2	1	1	11.2	8.2	10	3846.98
	396	6	0.876712	1	244	3	2.11	0.974	216	7	3	0	0	0	0	7.4	6.4	2	2	1	1	1	1	1	1	12.7	4.7	9	2250.26
	397	5	0.695652	2	290	4	2.41	0.921	218	21	3	0	0	0	0	32.5	13.1	4	3	1	1	3	1	1	0	7.8	13.4	7	3064.69
	398	5	0.735632	3	308	8	4.57	0.95	101	38	3	0	0	0	0	45	107	6	7	1	4	1	1	0	0	9.7	6.7	7	1905.61
	399	9	0.853333	2	310	3	1.77	0.942	234	8	15	0	0	0	0	43	0	3	0	1	1	1	1	1	1	9.2	4.7	8	1448.99
	400	8	0.876712	1	490	3	1.64	0.914	355	20	6	0	0	0	0	0	78	0	4	1	1	2	1	1	1	6.4	5.5	11	1621.9
	401	5	0.551724	3	1875	13	5.86	0.931	290	90	25	0	0	0	2	324	934	11	15	1	2	11	1	3	1	9.6	10.4	11	4600.3
	402	5	0.915493	1	181	3	1.8	0.771	116	9	1	0	0	0	0	44.3	0	3	0	1	1	1	2	0	0	8.1	7	6.5	1543.78
	403	5	0.890411	2	223	2	1.4	0.94	176	22	3.5	0	0	0	0	23.2	0	1	0	1	1	1	1	1	0	11.9	5.1	8	2033.74
	404	9	0.955882	1	149	1	1	0.818	119	18	5	0	0	0	0	0	20	0	1	1	1	1	1	0	0	7.2	5.7	7.8	1340.88
	405	5	0.747126	3	447	13	7.48	0.941	283	25	14	0	0	0	0	92.3	49.1	9	6	1	1	1	1	1	1	11	6	8	2211.68
	406	5	0.970149	2	162	3	1.92	0.901	82	18	6	0	0	0	0	37	0	3	0	1	1	1	0	0	0	14.9	5	9	2808.58
	407	3	0.915493	1	210	5	3	0.939	166	5	1	0	0	0	0	6.6	0	2	0	1	1	1	1	1	0	14.2	5.2	6	1855.8
	408	5	0.942029	1	104	3	1.71	0.916	41	12	20	0	0	0	0	0	17.8	0	1	1	2	0	0	0	0	4.5	10.4	8.5	1666.3
	409	3	0.471014	3	593	5	3.19	0.935	74	73	21	0	0	0	0	119	255	6	4	1	1	5	0	0	0	9.2	8	6.7	2065.58
	410	9	0.492424	4	2443	8	3.96	0.904	397	134	33	0	0	0	2	754	556	15	9	4	8	10	1	2	1	8.4	10.6	10	3729.7
	411	5	0.795181	1	298	4	1.88	0.911	139	23	25	0	0	0	0	113	22.8	10	2	1	1	1	2	0	0	13.6	6	9	3076.25
	412	6	0.916667	2	216	3	1.89	0.902	148	10	10	0	0	0	0	42.5	0	4	0	1	1	2	1	0	0	18	7	7.5	3958.41
	413	6	0.605505	1	905	9	4.44	0.944	196	90	10	0	0	0	0	190	413	5	8	1	1	9	1	1	0	11.3	7.2	12	4089.6
	414	1	0.858974	2	198	2	1.4	0.934	162	12	5	0	0	0	0	16.3	0	1	0	1	1	1	1	1	0	10.2	8.2	7.8	2732.73
	415	5	1	2	222	4	2.17	0.911	101	17	13	0	0	0	0	27	37	3	2	1	1	2	0	0	0	12	5	9	2261.95
	416	1	0.788235	2	564	5	2.26	0.921	146	32	9	0	0	0	0	109	247	7	15	1	2	4	1	0	0	6.9	13.7	9	3563.7
	417	8	0.770115	1	215	4	2.33	0.932	155	20	3	0	0	0	0	37.2	4.26	2	2	1	1	1	1	1	0	13.9	4	7.8	1816.59
	418	6	0.971014	1	233	3	2	0.923	201	5	1	0	0	0	0	0	5	0	1	1	1	1	1	1	1	11.7	4	9	1764.32
	419	3	1	1	219	2	1.33	0.716	105	7	3	0	0	0	0	0	0	0	0	1	1	3	2	0	0	10	5.4	12	2714.34
	420	8	0.971014	1	287	1	1	0.826	238	15	1	0	0	0	0	0	0	0	0	1	1	1	1	1	1	11	4.1	9	1700.23
	421	5	0.536	2	1044	6	3.16	0.914	135	90	20	0	0	0	0	324	611	7	7	1	4	12	1	0	0	6.3	11	10.5	3047.97
	422	5	0.446667	4	2284	7	2.84	0.931	255	128	20	0	0	1	10	259	1504	8	16	3	3	20	3	1	5	8	16.8	12	6755.68
	423	1	0.906667	1	51.9	1	1	0.559	31	7	4	0	0	0	0	0	0	0	0	1	1	0	0	0	0	9.1	8.3	8.5	2689.22
	424	3	0.860759	3	253	4	2.52	0.949	175	16	8	0	0	0	0	8.62	45.3	2	8	1	2	1	1	1	0	9	5.8	7.5	1639.91
	425	5	0.931507	1	163	2	1.4	0.825	71	43	9	0	0	0	0	2.98	44	1	1	1	1	1	0	0	0	13.3	5.3	8	2362.14
	426	5	0.944444	1	114	3	1.83	0.834	56	14	10	0	0	0	0	8	28	1	1	1	1	2	0	0	0	14	4.8	6.5	1829.66
	427	5	0.809524	2	305	3	1.57	0.843	111	30	6	0	0	0	0	139	16	5	2	2	2	1	2	0	0	12.7	5.7	6.5	1970.97
	428	5	0.85	1	269	4	2.11	0.874	205	12	5	0	0	0	0	11	8	2	2	1	1	1	1	1	2	9.5	6.4	8	2037.43
	429	7	0.918919	1	275	1	1	0.537	189	50	3	0	0	0	0	0	77	0	1	1	1	1	1	2	0	11	6.2	12	3428.11
	430	5	0.8625	2	69.3	1	1	0.704	55	3	6	0	0	0	0	0	0	0	0	1	1	2	0	0	0	8.1	8.1	9	2473.44
	431	1	0.584746	5	688	8	4.88	0.936	224	67	11	0	0	0	0	216	191	8	11	1	3	4	1	1	1	10	16.6	7	4867.37
	432	1	0.921053	2	135	3	1.71	0.888	80.1	9	15	0	0	0	0	26	0	1	0	1	1	1	0	0	0	9.8	7.2	6.6	1950.7
	433	5	0.853659	2	206	3	2	0.958	70	12	21	0	0	0	0	57.6	6.57	4	1	1	1	1	0	0	0	9	5.8	8.25	1803.9
	434	5	0.804598	2	317	6	3	0.952	246	11	3	0	0	0	0	29.3	9.34	4	2	1	1	2	1	1	1	10	5.4	7.8	1764.32
	435	6	0.886076	2	211	2	1.33	0.916	184	20	2	0	0	0	0	0	0	0	0	1	1	1	1	1	0	12.4	2.5	9	1168.67
	436	5	0.666667	1	186	4	2.29	0.972	40	130	3	0	0	0	0	51	129	1	1	2	2	1	1	0	0	6	10.3	10	2588.67
	437	7	0.921053	1	159	1	1	0.727	125	5	3	0	0	0	0	0	0	0	0	1	1	1	1	0	0	5.5	7.5	10	1727.88
	438	6	0.432099	3	1316	21	9.02	0.934	318	80	31	0	0	0	1	149	744	7	13	1	2	7	5	3	4	8	18	9	5428.67
	439	9	0.845509	2	286	4	2.08	0.938	114	35	15	0	0	0	0	101	0	3	0	1	1	4	1	0	0	13	7	11	4192.98
	440	6	0.771739	2	232	7	4.33	0.895	124	19	15	0	0	0	0	30.2	39.6	3	4	1	1	1	1	0	0	4.2	13	9.5	2172.73
	441	3	0.959459	1	71.7	3	1.8	0.93	56	5	1	0	0	0	0	4.39	0	1	0	1	1	1	0	0	0	11	5	10	2303.83
	442	9	0.554688	4	74	4	2.07	0.914	134	100	16	0	0	0	0	362	448	12	11	1	1	4	5	0	0	8.2	7.2	9.5	2349.41
	443	7	0.845238	3	717	8	4.46	0.906	242	56	16	0	0	0	0	64	322	2	7	1	1	8	1	1	1	9.6	8.5	10	3418.05
	444	5	0.486301	3	1354	6	3.17	0.933	94	95	30	0	0	0	0	224	892	9	12	1	5	15	0	0	0	10	10.4	16	6970.15
	445	8	0.631579	3	312	5	2.38	0.904	146	60	5	0	0	0	0	91	42.1	3	3	1	2	1	1	0	0	11	5	8	1843.07
	446	3	0.935065	2	41.4	1	1	0.937	36	5	1	0	0	0	0	0	0	0	0	1	1	0	0	0	0	5.9	6.9	8	1364.21
	447	6	0.86747	1	319	4	2.33	0.952	280	20	23	0	0	0	0	10.7	0	3	0	1	1	1	2	1	1	11.4	5.2	7.5	1862.34
	448	9	0.857143	1	30	1	1	0.962	1	27	1	0	0	0	0	0	30.3	0	1	1	1	0	0	0	0	5.7	13.5	10	3223.27
	449	3	0.947368	1	210	3	2.23	0.898	155	6	1	0	0	0	0	12.6	10.8	3	2	1	1	1	1	1	0	8.7	4.4	8	1282.78
	450	5	0.948052	1	166	2	1.4	0.956	140	4	1	0	0	0	0	4.26	14	1	1	1	1	1	1	0	0	7	8.5	9.5	2367.71
	451	7	0.83908	1	259	5	3	0.896	129	25	13	0	0	0	0	16	42	1	2	1	1	5	1	0	0	10.6	7	10.4	3232.41
	452	8	0.62931	3	902	6	3.39	0.932	252	90	10	0	0	0	0	88	387	4	7	3	5	5	2	1	1	11	10.2	10.4	4887.82
	453	5	0.536765	3	1059	8	4.56	0.911	278	50	12	0	0	0	0	193	293	9	10	1	6	5	1	1	2	10	7.2	12	3619.11
	454	6	0.598361	3	1820	10	6.4	0.914	175	105	30	0	0	0	0	581	623	10	12	3	6	17	4	0	0	7.3	7.7	11.9	2801.88
	455	5	0.948718	1	122	3	2	0.876	66	13	5	0	0	0	0	31.5	0	3	0	1	1	1	0	0	0	10.3	5.6	7.2	1739.59
	456	5	0.795699	1	460	5	2.96	0.916	213	25	6	0	0	0	0	28.6	62	3	4	1	1	1	1	2	1	8.2	8.2	9.5	2675.72
	457	1	0.870588	1	126	3	2	0.962	101	20	3	0	0	0	0	8.86	1.95	2	1	1	1	1	1	0	0	9.3	5.2	10.2	2066.21
	458	3	0.860465	1	81.3	2	1.33	0.928	70.1	3	1	0	0	0	0	0	4.8	0	1	1	1	1	0	0	0	14.8	3.74	10	2318.58
	459	1	0.961039	1	132	1	1	0.89	117	5	1	0	0	0	0	0	0	0	0	1	1	1	1	0	0	10.4	3	9	1176.21
	460	5	0.986667	1	253	2	1.33	0.924	213	5	1	0	0	0	0	0	0	0	0	1	1	1	1	1	1	11	4	10	1843.07
	461	7	0.552239	3	798	9	4.2	0.913	155	98	30	0	0	0	0	113	279	4	4	1	1	7	2	1	0	7.4	6.5	12	2417.77
	462	9	0.824176	2	13.7	4	2.29	0.903	30	18	4	0	0	0	0	22.6	14	2	1	1	1	0	0	0	0	11.9	6.5	11	3564.03
	463	8	0.974026	1	131	1	1	0.873	112	5	1	0	0	0	0	0	0	0	0	1	1	1	1	0	0	10.4	3.8	8.5	1407.1
	464	8	0.460123	3	1273	7	3.26	0.927	170	96	30	0	0	0	1	298	681	11	12	1	5	9	3	0	0	10.7	8.6	10	3854.52
	465	9	0.663717	3	1464	11	5.52	0.921	310	110	33	0	0	0	2	325	617	9	12	1	1	7	4	6	0	7.8	10	13	4247.43
	466	5	0.863636	3	264	9	4.79	0.931	145	12	3	0	0	0	0	44.9	31.3	4	6	1	1	1	1	0	0	10.6	7.4	8	2628.55
	467	5	0.817204	2	359	4	2.43	0.893	224	15	3	0	0	0	0	42	64	3	6	1	1	1	1	2	1	6.2	9	10	2337.34
	468	7	0.767677	4	1044	7	3.53	0.893	390	66	20	0	0	0	0	68	407	4	10	2	6	5	3	1	1	9.6	7.3	12	3522.61
	469	1	0.846154	2	515	12	7.6	0.923	313	20	3	0	0	0	0	88.9	49.9	11	9	1	1	1	1	1	1	7.7	9.2	8	2373.87
	470	9	0.905882	1	165	2	1.33	0.929	149	5	3	0	0	0	0	0	0	0	0	1	1	1	1	1	0	12.4	4.3	11	2456.81
	471	6	0.6875	4	781	5	2.15	0.925	183	50	10	0	0	0	0	85	238	5	8	1	1	7	2	1	0	9.4	7.5	9.5	2805.44
	472	9	0.77	4	357	4	2.26	0.868	67	28	6	0	0	0	0	17	42	3	3	1	3	3	0	0	0	11.3	5.1	9.4	2269.16
	473	6	1	1	146	3	1.89	0.974	111	13	2	0	0	0	0	30.8	0	3	0	1	1	1	1	0	0	13.6	3.7	8.8	1854.86
	474	5	0.821053	3	343	5	2.86	0.949	225	24	3	0	0	0	0	53.9	34.6	6	4	1	1	1	3	1	1	6.3	11	7	2031.98
	475	1	0.829787	2	320	5	2.96	0.91	96	30	25	0	0	0	0	92	47.7	7	3	1	1	1	0	0	0	5.6	10	9	2111.15
	476	6	0.614173	3	1435	17	8.15	0.936	76	110	30	0	0	0	0	359	530	10	10	1	16	11	0	0	0	10.2	9.7	14	5802.14
	477	6	0.684211	5	1338	11	4.58	0.929	243	87	30	0	0	0	0	437	556	9	9	1	1	9	1	1	5	5.4	15.3	13	4499.01
	478	3	0.849462	1	532	4	2.08	0.931	287	30	3	0	0	0	0	56.8	149	6	7	7	3	1	1	1	1	13.6	6.5	7.5	2777.17
	479	6	0.692982	2	826	9	5	0.943	206	85	10	0	0	0	0	257	333	9	10	1	1	6	1	1	1	6.6	11	10	3041.06
	480	7.5	0.951807	1	77.2	1	1	0.459	50	1	1	0	0	0	0	0	0	0	0	1	1	0	0	0	0	5.3	6.8	10	1509.64
	481	3	0.576642	2	1251	7	3.81	0.937	127	75	25	0	0	0	0	177	757	7	8	1	4	7	4	0	0	8	12.5	10	4188.79
	482	3	0.940476	1	208	1	1	0.818	167	10	10	0	0	0	0	0	0	0	0	1	1	1	1	1	0	10.5	3.9	10	1715.31
	483	5	0.822917	2	427	4	2.26	0.94	147	25	10	0	0	0	0	17	62	2	2	1	2	3	2	0	0	13.4	6	10	3367.79
	484	9	0.88764	1	70	3	1.8	0.82	183	5	3	0	0	0	0	22	0	1	0	1	1	1	0	0	0	15.8	4.5	10	2978.23
	485	8	0.79	2	727	9	5.68	0.908	313	45	35	0	0	0	0	191	110	9	5	1	1	1	1	1	1	6.5	10.3	13	3645.71
	486	6	0.816327	2	234	5	2.7	0.932	105	19	3	0	0	0	0	48.5	67.7	5	5	1	1	1	1	0	0	7.7	7.3	8.5	2001.34
	487	3	0.833333	3	638	8	3.94	0.882	249	20	15	0	0	0	0	66	66	6	4	3	3	5	4	0	0	12.7	4.2	8.7	1943.84
	488	6	0.909091	1	78	2	1.33	0.957	8	46	3	0	0	0	0	0	76.4	0	2	2	2	1	0	0	0	5.6	11.2	8.9	2338.22
	489	9	0.675	1	262	2	1.8	0.934	216	14	3	0	0	0	0	0	13.7	0	1	1	1	1	1	1	1	10.2	6.5	9	2499.45
	490	5	0.920455	1	289	4	2.67	0.912	195	19	3	0	0	0	0	23.9	5.66	2	2	1	1	1	1	2	0	11	5.3	8.5	2075.75
	491	8	0.880435	1	167	1	1	0.883	148	10	3	0	0	0	0	0	0	0	0	1	1	1	1	1	0	14.6	5.6	11	3767.23
	492	5	0.920455	2	925	9	4.37	0.923	260	45	15	0	0	0	0	277	253	7	10	1	1	3	4	1	1	7.3	8.85	9.8	2652.04
	493	5	0.845361	1	302	3	1.64	0.979	204	27	7	0	0	0	0	3.78	67.6	2	1	1	1	1	1	1	1	11.8	6.8	5.6	1882.21
	494	9	0.953488	1	330	4	2.29	0.85	180	10	3	0	0	0	0	45	0	2	1	1	1	1	1	0	0	15	5	11	3455.75
	495	5.5	0.450549	2	1622	11	4.4	0.915	182	104	30	0	0	0	0	305	498	6	8	1	4	13	3	0	0	6.7	6.7	12.7	2388.04
	496	3	0.988095	1	147	2	1.33	0.918	105	23	1	0	0	0	0	0	29.6	0	1	1	1	1	1	0	0	9.8	6.1	7.5	1878.04
	497	3	1	1	116	2	1.4	0.98	76	5	3	0	0	0	0	25	0	2	0	1	1	1	0	0	0	13.4	6.3	7.1	2510.69
	498	6	0.761468	3	830	6	3.52	0.946	110	81	26	0	0	0	0	20	345	2	9	1	1	9	1	0	0	12	8	11.3	4544
	499	6	0.831683	2	107	1	1	0.908	97	5	1	0	0	0	0	0	0	0	0	1	1	1	0	0	0	5.7	12	9.5	2721.88
	500	6	0.743363	2	364	12	6.19	0.953	117	27	3	0	0	0	0	82	125	4	8	1	1	2	1	0	0	10.6	6	11	2930.48
	501	5	0.807692	1	535	9	5.34	0.932	287	25	3	0	0	0	0	174	41	6	4	1	1	3	1	1	1	17	6.4	8	3645.92
	502	6	0.552632	4	1803	14	6.4	0.917	158	87	38	0	0	0	0	352	1170	11	14	1	3	4	3	3	0	7.2	12	12	4342.94
	503	5	0.848485	2	945	8	4.06	0.933	245	62	25	0	0	0	0	129	204	6	5	1	3	9	2	1	3	10.6	5.9	11	2881.64
	504	8	0.807692	2	986	11	5.57	0.924	348	40	30	0	0	0	0	32	243	6	8	1	3	5	1	1	3	10	5.6	11	2580.29
	505	9	0.976744	1	306	2	1.33	0.709	130	15	3	0	0	0	0	0	0	0	0	1	1	2	2	0	0	13.3	4	11.5	2562.7
	506	6	0.724138	3	592	10	4.25	0.897	164	50	35	0	0	0	0	86	222	6	6	1	2	3	2	2	0	7.3	5.1	11	1715.44
	507	9	0.613139	2	2383	11	5.14	0.894	200	150	35	0	0	0	1	349	1446	5	11	1	1	17	5	3	0	9.4	8.7	11	3768.15
	508	8	1	3	709	4	2.16	0.922	263	39.5	34	0	0	0	0	139	194	10	9	1	3	5	1	1	1	5.1	4.5	13	1249.73
	509	5	0.732759	2	302	4	2.4	0.943	45	3	1	0	0	0	0	193	162	2	1	3	3	2	1	1	0	4.5	15	7	1979.2
	510	5	0.779817	2	958	7	3.65	0.917	263	60	30	0	0	0	0	153	208	7	7	1	1	4	1	1	1	9	5.1	11	2114.92
	511	3	1	1	121	2	1.33	0.851	89	6	10	0	0	0	0	5.93	0	1	0	1	1	1	0	0	0	6.4	7.6	6	1222.46
	512	5	0.966292	1	187	5	2.65	0.944	73	23	3	0	0	0	0	110	0	8	0	1	1	1	0	0	0	5.6	7.7	6.5	1174.03
	513	5	0.843137	3	933	13	5.49	0.939	330	58	16	0	0	0	0	174	272	6	5	3	3	4	1	1	1	5.8	9.1	11	2431.93
	514	5	0.597222	3	1393	6	3.36	0.916	166	72	30	0	0	0	0	344	775	12	10	3	7	16	1	0	0	8.9	11.4	11	4674.94
	515	8	0.956044	2	254	3	1.71	0.95	210	5	3	0	0	0	0	9	7.7	2	1	1	1	1	1	1	1	15	3.7	10	2324.78
	516	5	0.47027	4	2276	7	3.51	0.922	186	150	30	2	1	2	10	411	1291	8	12	2	7	12	12	0	0	6	14	9.6	3377.84
	517	6	0.814815	1	545	3	2.22	0.919	364	30	3	0	0	0	0	66.7	51.8	2	4	2	4	2	1	1	1	13.6	7.5	11	4699.82
	518	5	0.765217	5	484	3	1.57	0.908	147	74	14	0	0	0	0	84	200	6	6	1	1	5	2	0	0	8.5	8.7	7.2	2230.28
	519	5	0.946237	1	477	2	1.38	0.918	213	10	3	0	0	0	0	11	0	1	0	1	1	4	2	2	1	14	5	11	3225.37
	520	6	0.692913	4	872	4	2.13	0.934	251	60	11	0	0	0	0	185	338	8	9	1	1	4	1	1	3	12	6.5	8.9	2907.86
	521	5	0.927083	1	335	3	2.23	0.965	260	5	3	0	0	0	0	66.4	4.61	3	2	3	3	1	1	1	1	11.7	6	6	1764.32
	522	5	1	1	421	4	2.29	0.875	329	12	3	0	0	0	0	7	0	1	0	1	1	1	1	1	1	10.6	4	11	1953.65
	523	7	0.908163	1	178	3	1.8	0.893	120	30	6	0	0	0	0	9.03	1.84	1	1	1	1	1	1	0	0	5.3	8	10	1776.05
	524	5	0.831776	2	360	2	1.43	0.939	296	20	6	0	0	0	0	36	0	2	0	1	1	1	1	1	1	6.5	6	9.5	1551.95
	525	3	0.908163	3	349	4	2.29	0.869	255	11	3	0	0	0	0	49	0	3	0	1	1	1	2	1	1	9.7	5	10	2031.56
	526	10	0.946809	1	58	1	1	0.946	54	2	1	0	0	0	0	0	0	0	0	1	1	1	0	0	0	15	5	8.5	2670.35
	527	1	1	1	324	3	2	0.958	256	5	3	0	0	0	0	0	0	0	0	1	1	1	1	1	2	10.5	3.1	10.8	1472.53
	528	6	0.967391	2	219	2	1.33	0.964	196	10	3	0	0	0	0	11	0	1	0	1	1	1	1	1	0	9.2	6	10	2312.21
	529	8	0.936842	2	467	9	4.6	0.895	246	30	3	0	0	0	0	467	72	2	3	1	5	1	1	2	1	6.5	10	10	2722.71
	530	3	1	1	292	2	1.43	0.984	200	13	3	0	0	0	0	3.22	35.9	1	2	3	2	1	1	2	0	13	6	7	2287.08
	531	5	0.957895	2	104	2	1.33	0.739	52	15	10	0	0	0	0	0	0	0	0	1	1	1	0	0	0	10	6	8	2010.62
	532	5	0.866667	2	257	3	1.71	0.946	214	95	3	0	0	0	0	110	95	2	4	1	2	3	1	1	1	10	10	11	4607.67
	533	5	0.957895	1	212	2	1.33	0.845	76	15	6	0	0	0	0	0	15.7	0	2	4	4	0	0	0	0	15.4	5.4	10	3483.4
	534	3	0.664234	3	834	4	1.89	0.892	197	90	20	0	0	0	0	105	479	6	10	1	1	3	2	7	0	12.3	8.8	11	4987.34
	535	1	1	2	473	2	1.33	0.935	368	5	3	0	0	0	0	0	0	0	0	1	1	1	1	1	1	7.5	5.7	9	1611.64
	536	6	0.623288	3	1831	7	3.95	0.949	239	128	32	0	0	0	0	312	1070	11	20	2	1	14	4	2	0	8.7	9.2	10.4	3486.82
	537	5	0.455	6	2929	8	4.57	0.927	196	185	55	0	0	3	3	506	2007	14	13	1	3	19	8	1	0	8.6	11.5	14	5799.8
	538	6	0.578616	3	855	7	2.56	0.918	139	72	40	0	0	0	0	116	465	10	9	1	1	6	5	0	0	8.2	9	10	3091.33
	539	1	0.707692	3	823	17	7.49	0.94	349	40	12	0	0	0	0	65	260	6	15	1	2	4	1	1	1	6.7	11	10	3087.14
	540	1	0.989247	1	465	3	1.64	0.917	375	8	25	0	0	0	0	27	0	2	0	1	1	1	1	1	2	11.1	3.3	9	1380.92
	541	6	0.686567	4	1491	12	5.5	0.943	184	94	33	0	0	0	0	482	459	12	12	1	1	7	7	1	0	7.4	11.3	13	4553.47
	542	8	0.958763	1	198	2	1.33	0.926	172	5	1	0	0	0	0	6.5	0	1	0	1	1	1	1	1	0	8.4	4.6	10	1618.55
	543	5	0.801724	3	829	4	2.1	0.911	305	55	20	0	0	0	0	40	360	4	7	1	1	4	1	2	1	9.1	7.4	15	4231.1
	544	6	0.669065	3	1142	6	3.35	0.917	250	60	34	0	0	0	0	155	663	7	10	1	1	10	1	1	0	14.2	7.4	13	5722.05
	545	9	0.810345	1	474	4	1.82	0.939	195	27	6	0	0	0	0	94.7	29.6	7	5	5	5	4	2	0	0	12	8	8	3216.99
	546	9	0.940594	1	16.4	2	1.4	0.894	58.2	20	9	0	0	0	0	50	0	3	0	3	2	1	0	0	0	7.3	10	7.5	2293.36
	547	5	0.979381	1	195	4	2.11	0.929	145	8	3	0	0	0	0	25	0	3	0	1	1	1	1	0	0	7.6	5.9	10.5	1972.17
	548	8	0.989583	1	390	2	1.33	0.853	254	5	3	0	0	0	0	0	16	0	1	1	2	1	1	1	1	12	4.4	10.5	2322.27
	549	5	0.772358	2	605	6	3.44	0.902	157	50	25	0	0	0	0	85	115	2	2	1	1	2	4	2	0	6.47	11.3	9	2756.22
	550	6	0.572289	3	1813	7	3.4	0.92	753	200	30	0	0	0	2	152	1045	5	11	1	2	9	5	1	1	10.5	9.6	13	5488.99
	551	9	0.932039	1	77.5	1	1	0.21	30	14	22	0	0	0	0	0	0	0	0	1	1	0	0	0	0	4	15.8	8.5	2250.22
	552	8	0.969697	1	195	2	1.4	0.705	71	50	5	0	0	0	0	17	63	1	1	1	1	3	0	0	0	12	4.3	11	2377.56
	553	5	0.979592	1	360	2	1.4	0.943	300	5	3	0	0	0	0	26	0	2	0	1	1	1	1	1	1	10.6	4.2	10.4	1939.44
	554	8	0.880734	2	617	7	4.05	0.846	282	40	15	0	0	0	0	41	80	3	5	1	1	2	1	1	2	13	6	10.5	3430.62
	555	6	0.690647	3	2195	7	3.19	0.935	259	95	21	0	0	0	0	575	939	14	16	1	1	20	2	2	0	10.2	9.7	10.5	4351.61
	556	5	0.695652	3	1683	6	2.86	0.933	250	80	27	0	0	0	0	329	851	16	16	1	3	9	2	1	1	9.3	7.6	9.7	2871.82
	557	5	0.705882	1	562	8	4.42	0.919	110	166	21	0	0	0	0	300	156	6	1	1	1	6	2	0	0	4.4	12	9	1990.51
	558	5	0.866071	1	338	4	1.88	0.931	185	20	3	0	0	0	0	58	41	5	3	1	1	1	1	1	0	11	5.5	8	2027.37
	559	3	0.989796	1	362	2	1.43	0.945	302	10	3	0	0	0	0	22	10	2	1	1	1	1	1	1	1	10.5	4.5	9.6	1900.04
	560	7	0.673611	4	656	9	4.24	0.864	140	91	30	0	0	0	0	45	341	4	7	1	1	9	1	0	0	6.8	11.4	98	142
	561	5	0.530055	2	2501	8	3.5	0.922	164	159	40	0	2	4	10	174	1985	6	9	1	3	14	14	1	0	8.8	9.7	15	5363.33
	562	5	0.933333	1	241	1	1	0.838	159	10	10	0	0	0	0	0	0	0	0	1	1	1	1	1	0	8.2	8.3	10.5	2993.44
	563	9	1	1	118	1	1	0.314	71	7	3	0	0	0	0	0	0	0	0	1	1	2	0	0	0	10	4.4	12	2211.68
	564	1	0.809917	3	452	4	2.52	0.927	90	79	11	0	0	0	0	256	36	5	2	3	5	4	0	0	0	6.8	15.8	9.6	4320.42
	565	6	0.844828	2	854	15	7.49	0.936	402	17	6	0	0	0	0	177	250	5	11	1	1	4	2	1	1	8.4	7.55	9	2390.88
	566	8	1	1	215	4	2.29	0.843	129	10	3	0	0	0	0	23	0	2	0	1	1	1	3	0	0	11	5.8	8	2137.96
	567	8	0.951923	1	141	1	1	0.681	29	80	1	0	0	0	0	0	100	0	1	1	1	1	0	0	0	9.5	3.6	8.5	1217.68
	568	7	1	1	510	8	4.87	0.932	370	30	6	0	0	0	0	44	67	4	5	1	1	2	1	2	1	5.5	10	9.6	2211.68
	569	6	0.70922	3	1171	8	3.46	0.951	193	120	20	0	0	0	0	366	505	12	11	1	1	8	1	3	1	11	8	13.5	4976.28
	570	3	0.699301	2	730	5	2.45	0.891	100	72	25	0	0	0	0	145	274	7	5	1	1	2	1	0	0	8.6	8.7	9.9	3102.71
	571	3	0.900901	2	437	4	2	0.871	233	12	12	0	0	0	0	11.4	36	2	2	1	1	1	1	2	2	11	6.7	8	2469.71
	572	5	0.862069	3	695	6	2.55	0.917	233	50	7	0	0	0	0	53	156	3	8	1	2	3	1	1	1	7.8	8.9	11.5	3344.04
	573	9	0.926606	1	149	3	2	0.9	108	15	3	0	0	0	0	11.6	2.62	2	1	1	1	1	1	0	0	10.4	5.5	8.5	2036.59
	574	6	0.990196	1	65	1	1	0.914	60	2	1	0	0	0	0	0	0	0	0	1	1	1	0	0	0	6.6	3.9	12	1293.83
	575	1	0.789062	3	313	3	1.67	0.943	224	24	3	0	0	0	0	16	35	1	2	2	2	1	1	1	1	10.7	5.1	8.8	2011.52
	576	6	0.95283	1	127	1	1	0.715	100	10	3	0	0	0	0	10	0	1	0	1	1	1	2	0	0	10.3	4.1	9	1592.03
	577	5	0.801587	3	984	4	2.27	0.933	294	80	15	0	0	0	0	115	302	7	7	1	1	6	1	1	1	11.5	5.6	9.6	2589.68
	578	6	0.677852	3	1402	14	5.66	0.93	221	102	16	0	0	0	0	411	1138	17	11	1	7	7	1	4	0	9.2	11.4	9.6	4217.48
	579	8	0.961905	1	200	1	1	0.83	166	10	3	0	0	0	0	0	0	0	0	1	1	1	1	1	0	10	4	9.6	1608.5
	580	8	0.980769	1	257	1	1	0.859	222	10	1	0	0	0	0	0	0	0	0	1	1	1	1	1	1	9.4	5.5	9.2	1992.36
	581	8	1	1	381	5	3	0.91	161	50	2	0	0	0	0	30	121	2	2	1	1	2	1	3	0	7.5	5.4	12.5	2120.58
	582	6	1	1	540	4	2.72	0.947	286	15	6	0	0	0	0	24	118	2	6	1	1	2	1	1	1	14	4.4	12	3096.35
	583	3	0.662338	2	376	5	2.32	0.907	60	95	5	0	0	0	0	154	66	3	1	1	4	3	0	0	0	6	11	9	2488.14
	584	9	0.911504	1	228	2	1.4	0.791	97	42	10	0	0	0	0	2.49	5.6	1	1	1	1	1	0	0	0	16.3	4	10.5	2867.65
	585	9	0.971698	2	639	5	2.7	0.917	245	60	17	0	0	0	0	18	362	2	5	1	3	5	1	1	1	10	5.9	12	2965.66
	586	8	0.980952	1	669	4	2.53	0.919	436	15	3	0	0	0	0	47	7.5	2	2	1	2	1	1	1	1	5.3	8.5	11	2075.75
	587	5	0.504902	3	2919	8	3.75	0.92	382	198	23	0	0	0	7	561	1728	13	17	3	4	25	8	1	1	5	12.7	8.6	2287.5
	588	5	0.759124	3	1019	13	6.18	0.929	233	75	14	0	0	0	0	170	498	8	10	1	1	2	3	2	1	10.6	5.8	10	2575.27
	589	9	0.87395	1	110	2	1.33	0.977	5	135	1	0	0	0	0	0	110	0	1	1	1	1	1	0	0	3.9	12	9.8	1921.15
	590	8	0.990476	1	425	2	1.4	0.777	309	20	6	0	0	0	0	25	0	1	0	1	1	1	1	1	1	11.5	4.5	12	2601.24
	591	8	0.888889	1	333	1	1	0.532	315	5	3	0	0	0	0	0	0	0	0	1	1	1	1	1	0	10	7.3	11.5	3516.49
	592	5	0.852459	2	795	5	2.98	0.894	272	40	18	0	0	0	0	100	125	6	6	1	1	1	1	5	0	9.6	7.9	12	3812.13
	593	6	0.776119	5	889	10	4.6	0.919	128	70	25	0	0	0	0	81	315	6	11	1	3	5	1	3	1	8.9	11	12	4920.99
	594	6	0.77037	3	1820	12	6.44	0.927	200	108	30	0	0	0	0	331	364	8	12	1	6	14	3	0	0	8	8.4	11.2	3152.65
	595	5	1	1	154	1	1	0.861	131	20	3	0	0	0	0	0	0	0	0	1	1	1	1	0	0	9	5	8	1507.96
	596	1	0.972222	1	316	1	1	0.653	240	10	3	0	0	0	0	0	0	0	0	1	1	1	1	1	1	13.5	4	10	2261.95
	597	7	0.929204	1	181	3	1.8	0.9	144	15	3	0	0	0	0	9	13	1	1	1	1	1	1	0	0	10.2	5.3	10	2264.46
	598	1	0.834646	3	738	7	3.75	0.893	243	63	30	0	0	0	0	39	273	2	6	1	1	4	1	1	1	9.7	7.5	11	3352.08
	599	3	0.80303	4	887	4	2.74	0.927	204	81	14	0	0	0	0	156	387	7	6	1	2	6	1	1	1	13.8	6.8	11	4323.84
	600	3	0.823077	3	683	8	4.51	0.894	238	50	9	0	0	0	0	182	77.2	8	4	1	3	4	2	1	0	6.4	10	8.8	2359.13
	601	5	0.972727	1	203	3	2	0.835	157	7	6	0	0	0	0	11.3	5	2	1	3	3	1	1	0	0	14	4.5	6	1583.36
	602	3	0.963964	1	289	3	1.67	0.873	178	5	37	0	0	0	0	19.7	0	2	0	1	1	1	1	1	0	9.4	5	8.1	1594.67
	603	5	0.930435	2	354	2	1.4	0.92	297	14	6	0	0	0	0	0	0	0	0	1	1	1	1	1	1	5.6	9	8	1688.92
	604	6	0.972727	1	229	3	2	0.937	136	30	12	0	0	0	0	57	0	4	0	1	1	1	1	0	0	13.2	4.19	9	2085.06
	605	6	0.981651	1	350	6	2.94	0.902	254	15	3	0	0	0	0	39	7.5	4	2	1	1	1	1	1	0	14.7	7.5	10	4618.14
	606	5	1	1	92.7	3	2	0.943	27	48	3	0	0	0	0	62.2	0	1	0	1	1	0	0	0	0	15	6.7	11	4630.71
	607	7	0.84252	2	838	10	5.88	0.903	150	62	30	0	0	0	0	45	413	2	9	1	5	9	1	0	0	11.7	5	13	3185.57
	608	10	0.748252	2	1408	7	3.54	0.889	389	40	40	0	0	0	0	130	297	4	7	1	4	5	2	1	1	6.2	8.7	11	2485.38
	609	5	5.68421	1	347	2	1.33	0.78	257	5	3	0	0	0	0	0	0	0	0	1	1	1	1	1	2	12.3	3.6	8.1	1502.39
	610	3	0.830769	5	535	3	1.63	0.905	262	15	23	0	0	0	0	61	80	6	3	1	4	3	2	1	1	12	7.2	12.2	4415.32
	611	5	0.776978	3	1392	9	3.72	0.905	210	120	30	0	0	0	0	343	744	8	9	1	5	12	2	1	0	11.5	8.3	14	5597.48
	612	5	0.885246	3	771	4	2.81	0.897	372	30	10	0	0	0	0	115	147	7	9	1	3	3	2	1	1	6	9.2	10	2312.21
	613	9	0.851562	1	416	2	1.43	0.883	309	5	3	0	0	0	0	17	5	2	1	1	1	1	1	1	0	8.2	11.3	8.9	3454.39
	614	9	0.939655	1	366	6	3.1	0.915	57	99	6	0	0	0	0	85	134	4	2	1	1	5	0	0	0	8.9	6.6	8.8	2165.24
	615	7	0.908333	1	695	7	3.89	0.854	230	20	20	0	0	0	0	62	98	4	4	3	5	3	3	0	0	7.8	4.1	11	1473.53
	616	7	1	1	205	2	1.33	0.916	182	5	3	0	0	0	0	0	5.4	0	1	1	1	1	1	1	0	13	4.2	8.5	1944.02
	617	5	0.916667	1	182	1	1	0.964	5	175	1	0	0	0	0	0	182	0	1	1	1	1	1	1	0	4.8	14.4	8	2316.23
	618	5	0.916667	3	431	3	1.62	0.954	353	20	6	0	0	0	0	9	38	2	4	1	1	1	1	1	1	10	4.1	8.3	1425.45
	619	6	1	2	134	2	1.33	0.705	5	61	10	0	0	0	0	65	65	1	1	1	1	2	0	0	0	8	7.77	8	2083
	620	9	0.965217	1	87	1	1	0.99	90	1	1	0	0	0	0	0	0	0	0	1	1	1	0	0	0	9.9	4	11	1824.64
	621	6	0.948718	1	250	2	1.4	0.9	206	10	3	0	0	0	0	10	10	1	1	1	1	1	1	1	1	13	5	11	2994.98
	622	5	0.940678	1	378	2	1.33	0.805	275	10	3	0	0	0	0	0	20	0	1	1	1	1	1	1	1	6.8	6.8	10.4	2014.37
	623	5	0.941176	1	314	6	3.79	0.944	185	18	3	0	0	0	0	64	3.5	6	1	1	1	1	1	2	0	7.3	7.3	9	2008.99
	624	6	0.777778	3	1126	10	5.13	0.915	150	130	38	0	0	0	1	332	319	12	9	1	1	11	1	0	0	8.1	15.7	13	6924.95
	625	8	0.896	1	651	3	2.11	0.944	539	10	3	0	0	0	0	28	63	3	6	1	2	1	1	1	1	12	5	12	3015.93
	626	5	1	2	920	8	5	0.91	403	50	30	0	0	0	0	123	174	6	6	1	4	2	1	2	1	15	5.7	11.4	4082.81
	627	9	0.835821	3	1015	10	4.8	0.877	392	74	15	0	0	0	0	25	456	3	9	1	1	7	4	1	1	8.6	9.5	15	5133.36
	628	1	0.889764	2	340	3	1.92	0.933	265	10	3	0	0	0	0	9.63	32.3	3	3	2	1	1	1	1	1	14.3	7	7	2935.09
	629	5	0.92623	1	83	1	1	0.941	77	3	3	0	0	0	0	0	0	0	0	1	1	1	0	0	0	12.3	6.1	12	3771.42
	630	5	1	2	759	10	5.57	0.885	209	35	18	0	0	0	0	120	173	8	5	1	3	2	2	1	2	8.1	10.6	10.4	3740.36
	631	6	0.784722	3	1410	7	3.65	0.922	134	118	50	0	0	0	0	193	550	7	8	1	5	14	3	0	0	8	12	10.4	4182.09
	632	5	0.974359	1	190	2	1.33	0.896	163	5	1	0	0	0	0	4.2	0	1	0	1	1	1	1	1	0	11	4.3	10	1981.3
	633	5	0.919355	1	813	1	1	0.914	75	5	1	0	0	0	0	0	0	0	0	1	1	1	0	0	0	13.6	5.14	10	2928.13
	634	5	0.95	1	346	2	1.42	0.901	271	10	3	0	0	0	0	38	5	5	1	1	1	1	1	1	1	12	4.5	11.6	2623.86
	635	6	1	1	436	2	1.48	0.918	293	10	3	0	0	0	0	43	41	5	6	1	1	2	2	1	1	11	5.2	12	2875.19
	636	6	0.857143	4	1229	8	4.11	0.925	137	80	35	0	0	0	0	265	423	9	6	1	3	3	11	2	0	5	10.3	9.7	2092.51
	637	9	0.877863	1	181	1	1	0.916	166	5	1	0	0	0	0	0	0	0	0	1	1	1	1	1	0	10	6	8	2010.62
	638	6	0.782313	2	1097	11	5.92	0.902	206	77	10	0	0	0	0	202	610	9	9	1	1	6	3	1	0	9.5	9.5	13	4914.5
	639	6	0.777027	2	194	1	1	0.93	1	180	1	0	0	0	0	0	194	0	1	1	1	1	1	1	0	6.8	11.8	12	4033.3
	640	5	0.858209	3	190	3	1.89	0.9	103	20	12	0	0	0	0	72	0	3	0	1	1	1	1	0	0	7.8	6.5	9	1911.34
	641	5	0.877863	4	527	7	3.3	0.929	237	75	6	0	0	0	0	80	115	8	4	1	2	2	1	2	2	7	9.3	8.3	2263.33
	642	8	0.991379	1	149	2	1.33	0.906	71	17	3	0	0	0	0	0	0	0	0	1	1	2	0	0	0	15	4.5	10	2827.43
	643	5	0.927419	2	246	5	2.69	0.842	77	18	5	0	0	0	0	10.4	57	1	2	2	2	4	0	0	0	8.3	6.7	10	2329.39
	644	5	0.958333	3	956	9	5.7	0.89	266	41	15	0	0	0	0	30	122	3	4	2	3	5	2	2	2	9.6	6.2	12	2991.8
	645	1	0.958678	2	216	3	1.67	0.921	132	25	3	0	0	0	0	9.79	63.7	1	3	2	2	1	1	0	0	8.2	8.5	7.5	2189.69
	646	5	0.966667	1	25	2	1.33	0.854	69	16	1	0	0	0	0	18	0	1	0	1	1	1	0	0	0	13.21	4.1	11	2495.56
	647	3	0.991453	2	574	5	2.76	0.923	336	35	6	0	0	0	0	118	66	5	3	1	1	3	2	1	2	8.5	9.2	9.6	3144.61
	648	5	0.966667	2	334	1	1	0.923	309	10	3	0	0	0	0	0	0	0	0	1	1	1	1	1	1	7	8	8.2	1923.49
	649	3	0.975	1	262	2	1.33	0.92	239	5	1	0	0	0	0	5	0	1	0	1	1	1	1	1	1	11.9	3.24	8.5	1372.78
	650	5	0.95122	1	169	1	1	0.913	153	5	1	0	0	0	0	0	0	0	0	1	1	1	1	1	0	12	5.2	9	2352.42
	651	9	0.790541	3	373	2	1.38	0.93	277	30	3	0	0	0	0	0	65	0	3	2	3	1	1	1	1	6.2	11	10	2856.75
	652	9	0.8125	4	1242	5	2.07	0.922	219	103	12	0	0	0	0	84	749	5	12	1	1	8	5	1	3	4.5	6	9	1017.88
	653	8	0.785235	3	634	7	3.46	0.914	185	86	35	0	0	0	0	142	138	5	3	1	3	4	2	1	0	6.3	8.3	10	2190.32
	654	6	0.983333	1	328	2	1.44	0.923	272	5	1	0	0	0	0	21	6	3	1	1	1	1	1	1	0	11.7	5.3	11	2857.22
	655	3	1	1	89.5	2	1.33	0.833	38	30	20	0	0	0	0	40	0	1	0	1	1	1	0	0	0	9.8	3.4	11	1535.28
	656	6	0.874074	2	930	6	2.66	0.915	305	48	12	0	0	0	0	165	368	9	9	3	3	4	1	1	1	9.1	7.3	12	3339.14
	657	5	0.798658	2	527	5	2.33	0.919	188	40	20	0	0	0	0	59	154	6	6	1	1	2	1	1	4	8.4	9.1	7.5	2401.43
	658	6	0.915385	3	498	3	2.1	0.909	193	50	6	0	0	0	0	76	215	4	6	1	1	1	1	1	0	10.2	10	9	3845.31
	659	5	0.922481	1	259	2	1.3	0.859	218	5	3	0	0	0	0	0	0	0	0	1	1	1	1	1	1	14	6.3	9	3325.06
	660	3	0.882353	1	401	5	2.55	0.925	33	183	3	0	0	0	0	124	192	4	1	1	1	1	3	1	0	4.7	16	10	3149.97
	661	5	0.875912	3	1283	8	4.24	0.926	355	70	10	0	0	0	0	177	504	6	12	1	1	11	1	1	1	7.9	7.9	9	2352.8
	662	5	0.960317	2	449	3	1.55	0.912	171	20	6	0	0	0	0	19	47	2	2	1	1	2	2	2	0	6	8.7	10	2186.55
	663	3	0.870504	3	825	9	5.53	0.909	232	72	20	0	0	0	0	22	358	3	9	1	3	6	1	2	1	8.2	8.9	10	3056.98
	664	5	1	1	152	3	1.8	0.928	102	10	6	0	0	0	0	3.3	0	1	0	1	1	1	2	0	0	7.9	4.6	8	1217.77
	665	8	0.983871	1	153	1	1	0.797	90	37	1	0	0	0	0	0	37	0	1	1	1	1	1	0	0	16	4.5	12	3619.11
	666	5	0.96063	1	285	4	2.47	0.917	16	140	3	0	0	0	0	52	161	4	1	1	1	3	1	0	0	15.7	3.8	9	2249.13
	667	5	0.792208	3	1644	9	3.09	0.92	285	82	40	0	0	0	0	380	797	17	19	1	3	10	3	2	1	7	11	14	4515.52
	668	9	0.968504	1	140	2	1.43	0.914	94	23	3	0	0	0	0	12.7	11.5	1	1	1	1	1	0	0	0	14	5.4	8	2533.38
	669	3	0.97619	2	417	4	2	0.915	271	10	10	0	0	0	0	34	0	3	0	1	3	2	1	1	2	10.4	4.6	9	1803.53
	670	5	0.984	2	577	4	1.92	0.895	467	5	3	0	0	0	0	21	23	2	3	1	3	1	1	1	1	5.6	6.6	12	1857.81
	671	5	0.976378	1	301	2	1.33	0.927	248	10	3	0	0	0	0	0	0	0	0	1	1	1	1	1	1	8.7	5.2	9	1705.51
	672	1	0.961538	1	436	2	1.33	0.836	200	112	3	0	0	0	0	0	12.4	0	1	1	1	1	1	1	1	8.9	7	10	2609.62
	673	6	0.919118	1	224	5	2.93	0.892	85	13	10	0	0	0	0	12.8	0	3	0	1	1	4	0	0	0	14.4	4	8	1930.19
	674	3	0.886525	3	932	10	5.61	0.919	270	82	17	0	0	0	0	94	346	7	11	1	1	3	2	2	2	10.7	6.6	11	3253.94
	675	6	0.792453	3	512	4	2.2	0.924	128	77	27	0	0	0	0	14	259	1	3	1	1	5	1	0	0	6.7	11.6	11.4	3711.3
	676	6	0.913043	1	420	6	3.28	0.903	193	35	21	0	0	0	0	63	60	6	5	1	1	2	2	1	0	6.2	11	10	2856.75
	677	5	0.875	3	261	2	1.47	0.945	155	50	11	0	0	0	0	25	14	4	2	1	3	1	1	2	0	13.2	5.6	8.2	2539.01
	678	9	0.807692	3	1622	8	3.33	0.895	336	90	60	0	0	0	0	260	625	5	8	1	1	9	2	2	1	5.4	10.7	11.5	2783.33
	679	5	1	1	350	2	1.43	0.834	242	15	3	0	0	0	0	40	0	2	0	1	1	1	1	2	2	4.9	6.4	11	1444.97
	680	5	0.955224	2	312	4	2.08	0.902	200	14	3	0	0	0	0	30	8.5	3	2	1	1	1	1	1	2	9.5	7.1	8	2260.27
	681	3	1	1	254	1	1	0.923	235	5	1	0	0	0	0	0	0	0	0	1	1	1	1	1	1	16	5	9.5	3183.48
	682	5	1	1	193	2	1.33	0.901	118	63	3	0	0	0	0	8.2	63	1	1	1	1	2	1	1	0	11.7	4	7.2	1411.45
	683	6	0.86	2	527	4	2.3	0.905	158	84	21	0	0	0	0	125	3	3	4	3	3	1	0	0	0	6.7	16	12	5388.46
	684	3	0.941606	2	270	1	1	0.87	58	203	3	0	0	0	0	0	203	0	1	1	1	1	1	1	1	6.6	9.6	9	2388.62
	685	9	0.935252	1	135	2	1.33	0.817	88	17	3	0	0	0	0	8.5	17	1	1	1	1	1	1	0	0	12.5	4.6	8	1926.84
	686	6	0.915493	2	287	5	2.24	0.935	157	20	15	0	0	0	0	70	41	3	3	1	1	1	2	1	0	8.8	7.8	13	3737.74
	687	6	1	1	226	1	1	0.865	134	60	1	0	0	0	0	0	60	0	1	1	1	1	1	1	0	14.5	3.8	11	2538.83
	688	5	0.902778	4	994	4	2.18	0.904	151	79	13	0	0	0	0	158	204	8	5	7	9	7	2	0	0	5.5	10.2	13	3054.88
	689	5	0.962963	1	461	3	1.71	0.922	363	20	6	0	0	0	0	36	44	2	1	1	1	1	1	1	1	11	4.3	9.7	1921.86
	690	9	1	1	179	2	1.33	0.938	159	15	1	0	0	0	0	4.96	0	1	0	1	1	1	1	1	0	11.2	5.6	10	2627.21
	691	5	0.984962	1	321	1	1	0.97	312	20	3	0	0	0	0	0	0	0	0	1	1	1	1	1	1	10	4.8	8	1608.5
	692	5	1	2	634	4	2.15	0.927	319	30	15	0	0	0	0	97	192	4	9	1	1	3	1	1	1	6.4	11	12	3538.69
	693	5	0.856209	3	1177	11	5.8	0.896	228	77	40	0	0	0	0	143	652	4	11	1	2	8	2	1	1	8	12	10	4021.24
	694	3	1.01538	1	340	1	1	0.945	316	20	1	0	0	0	0	0	0	0	0	1	1	1	1	1	1	6.7	7.4	10	2076.8
	695	6	0.956522	2	834	6	3.53	0.92	322	72	20	0	0	0	0	183	186	3	6	1	3	4	1	2	1	6.7	11.8	10	3311.66
	696	3	1	1	196	1	1	0.941	184	5	3	0	0	0	0	0	0	0	0	1	1	1	1	1	0	7.6	8.2	8.1	2114.47
	697	6	0.985294	1	175	3	1.8	0.912	108	10	3	0	0	0	0	3.26	0	1	0	2	2	1	1	0	0	9.4	4.3	13	2201.04
	698	5	0.964029	1	320	3	1.71	0.795	167	30	20	0	0	0	0	0	0	0	0	1	1	1	1	1	0	13.7	3.9	9	2014.26
	699	9	0.937063	1	374	4	3.1	0.828	248	9	12	0	0	0	0	47	0	4	0	1	1	1	1	1	0	11.3	5.7	10	2698
	700	5	0.924138	2	817	4	2	0.914	247	49	21	0	0	0	0	15	319	2	7	1	4	3	2	2	2	5.6	8	11	2064.24
	701	5	0.930556	3	672	6	2.55	0.894	267	25	25	0	0	0	0	67	75	3	4	3	3	4	2	0	0	7.4	5.3	11	1807.13
	702	5	1	1	508	3	2.08	0.936	345	50	3	0	0	0	0	49	24.5	3	2	1	1	1	1	1	1	14	5.2	10	3049.44
	703	6	0.992647	1	187	1	1	0.967	178	5	1	0	0	0	0	0	0	0	0	1	1	1	1	1	0	10.4	5.7	10	2483.11
	704	9	0.985401	1	142	1	1	0.882	124	1	5	0	0	0	0	0	0	0	0	1	1	1	1	0	0	13	4.8	10	2613.81
	705	3	0.978261	2	280	2	1.43	0.951	266	4.5	3	0	0	0	0	13	0	3	0	1	1	1	1	1	1	8.8	5.4	7.3	1453.07
	706	6	0.944056	2	393	4	2.63	0.922	205	26	20	0	0	0	0	0	73	0	3	1	1	1	1	1	1	10	5.8	10	2429.5
	707	6	0.918919	1	584	5	2.8	0.938	366	45	5	0	0	0	0	9	50	2	1	1	4	3	1	1	1	11.7	4.6	11.4	2570.02
	708	6	0.938356	3	1463	13	6.29	0.922	276	96	40	0	0	0	0	462	298	17	7	3	4	7	3	2	2	8.5	4.5	8.5	1361.88
	709	8	0.766667	1	754	8	4	0.908	309	56	20	0	0	0	0	120	202	4	8	1	1	4	1	1	1	5.3	9.5	11	2319.96
	710	6	1	1	95	2	1.33	0.946	84	2	2	0	0	0	0	0	0	0	0	1	1	1	0	0	0	12	4	11	2211.68
	711	6	0.965278	2	312	4	1.93	0.934	126	22	6	0	0	0	0	47	0	3	0	1	1	1	1	0	0	14	5.3	12	3729.7
	712	3	0.864198	2	773	6	2.9	0.918	194	50	35	0	0	0	0	111	421	6	9	1	3	4	3	1	0	6.2	10.8	12	3365.78
	713	6	1	3	1034	8	3.91	0.897	348	12	12	0	0	0	0	116	261	5	6	1	1	6	1	1	1	6.8	7.4	11	2318.58
	714	5	0.762162	3	1048	6	2.95	0.907	310	92	35	0	0	0	0	109	341	5	6	1	1	6	1	1	1	5.2	10.6	12	2770.63
	715	1	1	3	547	4	2.38	0.871	386	10	3	0	0	0	0	83	24	4	1	1	1	1	1	1	1	12	5	12	3015.93
	716	9	1	1	228	4	2.36	0.934	122	15	3	0	0	0	0	0	69	0	1	1	1	1	1	0	0	11.5	4	8	1541.47
	717	6	0.953333	1	551	6	2.74	0.921	275	30	20	0	0	0	0	104	35.5	10	3	1	1	1	1	2	1	14	6.5	12	4574.16
	718	5	0.953333	2	810	13	7.1	0.88	470	25	15	0	0	0	0	63	213	3	8	1	4	4	1	1	1	12.7	5.1	15	4069.62
	719	3	0.798883	3	3	7	4.35	0.936	253	80	10	0	0	0	0	136	234	7	8	3	3	6	1	2	1	14.7	6	7.5	2770.88
	720	5	1	1	353	1	1	0.917	326	5	1	0	0	0	0	0	0	0	0	1	1	1	1	1	1	10.6	5	8	1776.05
	721	9	1	1	262	1	1	0.833	216	5	3	0	0	0	0	0	0	0	0	1	1	1	1	1	1	12	5.3	8	2131.26
	722	5	0.96732	2	967	9	4.67	0.92	94	206	20	0	0	0	0	750	212	5	1	1	3	7	3	1	0	7.2	8.8	8.4	2229.37
	723	3	0.973856	1	475	4	2.33	0.887	75	133	6	0	0	0	0	231	199	4	1	1	1	5	2	0	0	8.25	5.6	9.8	1896.52
	724	6	0.961783	2	543	2	1.33	0.919	416	40	6	0	0	0	0	0	40	0	1	1	1	1	1	1	1	17.4	4.9	13	4642.77
	725	8	0.883041	2	511	3	2.08	0.882	332	20	3	0	0	0	0	48	48	3	1	1	1	2	1	1	1	10.2	6.4	10.6	2898.51
	726	5	0.878613	3	876	10	5.95	0.914	230	100	10	0	0	0	0	246	182	9	6	1	3	4	4	2	1	11	8.3	7.7	2944.76
	727	6	0.980769	1	159	3	1.8	0.936	144	5	3	0	0	0	0	3.89	0	2	1	1	1	1	1	0	0	11	4.6	11.7	2479.85
	728	9	0.993631	1	375	1	1	0.904	355	0	1	0	0	0	0	0	0	0	0	1	1	1	1	1	1	17	3.9	9.7	2693.85
	729	3	1	1	389	2	1.4	0.738	159	15	15	0	0	0	0	18	0	1	0	1	1	3	2	2	0	9.5	4	12	1910.09
	730	5	0.947059	3	495	4	2.27	0.822	269	25	6	0	0	0	0	27	74	2	2	1	1	1	1	2	1	6.4	12	9	2895.29
	731	5	0.896175	4	723	9	4.08	0.917	256	65	27	0	0	0	0	85	209	4	7	1	5	3	4	1	1	5.8	10.2	8.9	2205.5
	732	6	1	1	73	1	1	0.882	64	5	1	0	0	0	0	0	0	0	0	1	1	1	0	0	0	13	6.5	10	3539.53

## Sheet: Fig. S1
	Morphological parameter	Descriptive Statistics	BC	SC
	Normalized ML Location	Mean	0.2206	0.527
		Median	0.2152	0.521
		SEM	0.02946	0.02816
		Skew	0.3161	0.06175
		Kurtosis	-1.039	-0.6745
	Number of Baskets	Mean	6.197	0.3458
		Median	7.25	0
		SEM	0.5164	0.1112
		Skew	-1.29	2.82
		Kurtosis	1.783	8.132
	Number of Primary Dendrites	Mean	3.158	3.283
		Median	3	3
		SEM	0.1579	0.1237
		Skew	-0.2121	0.3502
		Kurtosis	-0.6623	0.3251
	Dendrite Length (µm)	Mean	1515	1643
		Median	1485	1608
		SEM	63.6	43.21
		Skew	0.1447	0.5163
		Kurtosis	0.1032	0.1467
	Filopodia Density (per 100 µm)	Mean	8.006	7.183
		Median	8.38	7.087
		SEM	0.6699	0.3611
		Skew	-0.2162	0.293
		Kurtosis	-1.524	-0.0262
	Dendrite Height (Percent of ML covered)	Mean	0.9009	0.699
		Median	0.9063	0.7
		SEM	0.0131	0.02332
		Skew	0.003742	-0.342
		Kurtosis	-1.22	-0.6522
	Dendrite Depth (µm)	Mean	12.52	15.45
		Median	11	14
		SEM	1.905	0.8802
		Skew	1.942	0.7994
		Kurtosis	4.107	0.3656
	Number of Sholl Intersections at 10 µm	Mean	5.632	8.567
		Median	5	8
		SEM	0.3263	0.4248
		Skew	0.3496	1.766
		Kurtosis	-0.448	5.185
	Number of Sholl Intersections at 100 µm	Mean	6.263	1.583
		Median	6	0
		SEM	0.4947	0.3381
		Skew	-0.3804	1.874
		Kurtosis	0.7168	2.917
	Axon Length (µm)	Mean	2030	1582
		Median	1890	1536
		SEM	152.4	61.31
		Skew	0.7133	0.3681
		Kurtosis	0.6796	-0.3213
	Axon Height (percent of ML covered)	Mean	0.3887	0.5799
		Median	0.1895	0.4597
		SEM	0.04927	0.02389
		Skew	0.4103	0.1395
		Kurtosis	-1.435	-0.4079
	Axon Depth (µm)	Mean	42.56	44.44
		Median	40	44
		SEM	2.473	1.766
		Skew	0.4932	0.725
		Kurtosis	-0.1544	1.583
	Axon Length along ML (µm)	Mean	212.4	226.1
		Median	208	213
		SEM	11.93	13.1
		Skew	1.058	0.7185
		Kurtosis	2.434	0.2164
	Percentage of axon angled up	Mean	0.3078	0.4551
		Median	0.306	0.4425
		SEM	0.01607	0.01625
		Skew	-0.3549	0.302
		Kurtosis	1.685	0.1404
	Percentage of dendrites angled up	Mean	0.6375	0.5698
		Median	0.6524	0.5711
		SEM	0.01593	0.01123
		Skew	-0.9986	0.2754
		Kurtosis	0.6483	2.263
	Soma volume (µm^3)	Mean	533.5	380.5
		Median	533	367.5
		SEM	23.46	9.817
		Skew	-0.1815	0.5251
		Kurtosis	-0.9521	0.128

[truncated: 1 more sheets: Fig. S7]
